# Supplementary material for: Identification of Potential Drug Targets for Immunoglobulin A Nephropathy: A Mendelian Randomization Study
Source: Biomedicines. 2025 Feb 25;13(3):581. doi: 10.3390/biomedicines13030581 (PMC11940645; doi:10.3390/biomedicines13030581)
Supplement: Supplementary file 1 [file biomedicines-13-00581-s001.zip › Supplementary tables.xlsx]

## Sheet: TableS1
Table S1. Available druggable genes and their locations
The HGNC name for the Ensembl gene ID	The Ensembl gene identifier (from Ensembl version 75)	The chromosome where the gene resides (from build 37 (GRCh37))	The start position of the gene in bp (from build 37 (GRCh37))	The end position of the gene in bp (from build 37 (GRCh37))	A long name for the gene
A1BG	ENSG00000121410	19	58856544	58864865	alpha-1-B glycoprotein [Source:HGNC Symbol;Acc:5]
A2M	ENSG00000175899	12	9220260	9268825	alpha-2-macroglobulin [Source:HGNC Symbol;Acc:7]
A2ML1	ENSG00000166535	12	8975068	9039597	alpha-2-macroglobulin-like 1 [Source:HGNC Symbol;Acc:23336]
AAK1	ENSG00000115977	2	69688532	69901481	AP2 associated kinase 1 [Source:HGNC Symbol;Acc:19679]
AATK	ENSG00000181409	17	79091095	79139877	apoptosis-associated tyrosine kinase [Source:HGNC Symbol;Acc:21]
ABAT	ENSG00000183044	16	8768422	8878432	4-aminobutyrate aminotransferase [Source:HGNC Symbol;Acc:23]
ABCA1	ENSG00000165029	9	107543283	107690518	ATP-binding cassette, sub-family A (ABC1), member 1 [Source:HGNC Symbol;Acc:29]
ABCA13	ENSG00000179869	7	48211055	48687092	ATP-binding cassette, sub-family A (ABC1), member 13 [Source:HGNC Symbol;Acc:14638]
ABCA2	ENSG00000107331	9	139901686	139923367	ATP-binding cassette, sub-family A (ABC1), member 2 [Source:HGNC Symbol;Acc:32]
ABCA3	ENSG00000167972	16	2325882	2390747	ATP-binding cassette, sub-family A (ABC1), member 3 [Source:HGNC Symbol;Acc:33]
ABCA7	ENSG00000064687	19	1040102	1065571	ATP-binding cassette, sub-family A (ABC1), member 7 [Source:HGNC Symbol;Acc:37]
ABCB1	ENSG00000085563	7	87133175	87342611	ATP-binding cassette, sub-family B (MDR/TAP), member 1 [Source:HGNC Symbol;Acc:40]
ABCB4	ENSG00000005471	7	87031013	87109751	ATP-binding cassette, sub-family B (MDR/TAP), member 4 [Source:HGNC Symbol;Acc:45]
ABCB6	ENSG00000115657	2	220074490	220083712	ATP-binding cassette, sub-family B (MDR/TAP), member 6 [Source:HGNC Symbol;Acc:47]
ABCB8	ENSG00000197150	7	150725510	150744869	ATP-binding cassette, sub-family B (MDR/TAP), member 8 [Source:HGNC Symbol;Acc:49]
ABCC1	ENSG00000103222	16	16043434	16236931	ATP-binding cassette, sub-family C (CFTR/MRP), member 1 [Source:HGNC Symbol;Acc:51]
ABCC10	ENSG00000124574	6	43395104	43418168	ATP-binding cassette, sub-family C (CFTR/MRP), member 10 [Source:HGNC Symbol;Acc:52]
ABCC2	ENSG00000023839	10	101542489	101611949	ATP-binding cassette, sub-family C (CFTR/MRP), member 2 [Source:HGNC Symbol;Acc:53]
ABCC3	ENSG00000108846	17	48712138	48769613	ATP-binding cassette, sub-family C (CFTR/MRP), member 3 [Source:HGNC Symbol;Acc:54]
ABCC4	ENSG00000125257	13	95672083	95953687	ATP-binding cassette, sub-family C (CFTR/MRP), member 4 [Source:HGNC Symbol;Acc:55]
ABCC5	ENSG00000114770	3	183637722	183735803	ATP-binding cassette, sub-family C (CFTR/MRP), member 5 [Source:HGNC Symbol;Acc:56]
ABCC6	ENSG00000091262	16	16242785	16317379	ATP-binding cassette, sub-family C (CFTR/MRP), member 6 [Source:HGNC Symbol;Acc:57]
ABCG1	ENSG00000160179	21	43619799	43717354	ATP-binding cassette, sub-family G (WHITE), member 1 [Source:HGNC Symbol;Acc:73]
ABCG2	ENSG00000118777	4	89011416	89152474	ATP-binding cassette, sub-family G (WHITE), member 2 [Source:HGNC Symbol;Acc:74]
ABHD12	ENSG00000100997	20	25275379	25371619	abhydrolase domain containing 12 [Source:HGNC Symbol;Acc:15868]
ABHD16A	ENSG00000204427	6	31654726	31671221	abhydrolase domain containing 16A [Source:HGNC Symbol;Acc:13921]
ABI3BP	ENSG00000154175	3	100468000	100712359	ABI family, member 3 (NESH) binding protein [Source:HGNC Symbol;Acc:17265]
ABL1	ENSG00000097007	9	133589333	133763062	c-abl oncogene 1, non-receptor tyrosine kinase [Source:HGNC Symbol;Acc:76]
ABL2	ENSG00000143322	1	179068462	179198819	c-abl oncogene 2, non-receptor tyrosine kinase [Source:HGNC Symbol;Acc:77]
ACACA	ENSG00000132142	17	35441923	35766909	acetyl-CoA carboxylase alpha [Source:HGNC Symbol;Acc:84]
ACACB	ENSG00000076555	12	109554400	109706031	acetyl-CoA carboxylase beta [Source:HGNC Symbol;Acc:85]
ACE	ENSG00000159640	17	61554422	61599205	angiotensin I converting enzyme [Source:HGNC Symbol;Acc:2707]
ACHE	ENSG00000087085	7	100487615	100494594	acetylcholinesterase (Yt blood group) [Source:HGNC Symbol;Acc:108]
ACLY	ENSG00000131473	17	40023161	40086795	ATP citrate lyase [Source:HGNC Symbol;Acc:115]
ACP1	ENSG00000143727	2	264140	278283	acid phosphatase 1, soluble [Source:HGNC Symbol;Acc:122]
ACP2	ENSG00000134575	11	47260853	47270457	acid phosphatase 2, lysosomal [Source:HGNC Symbol;Acc:123]
ACP5	ENSG00000102575	19	11685475	11689823	acid phosphatase 5, tartrate resistant [Source:HGNC Symbol;Acc:124]
ACP6	ENSG00000162836	1	147101453	147142618	acid phosphatase 6, lysophosphatidic [Source:HGNC Symbol;Acc:29609]
ACPP	ENSG00000014257	3	132036211	132087142	acid phosphatase, prostate [Source:HGNC Symbol;Acc:125]
ACRBP	ENSG00000111644	12	6747241	6756626	acrosin binding protein [Source:HGNC Symbol;Acc:17195]
ACTN1	ENSG00000072110	14	69340860	69446157	actinin, alpha 1 [Source:HGNC Symbol;Acc:163]
ACTN4	ENSG00000130402	19	39138289	39222223	actinin, alpha 4 [Source:HGNC Symbol;Acc:166]
ACVR1	ENSG00000115170	2	158592958	158732374	activin A receptor, type I [Source:HGNC Symbol;Acc:171]
ACVR1B	ENSG00000135503	12	52345451	52390862	activin A receptor, type IB [Source:HGNC Symbol;Acc:172]
ACVR1C	ENSG00000123612	2	158383279	158485517	activin A receptor, type IC [Source:HGNC Symbol;Acc:18123]
ACVR2A	ENSG00000121989	2	148602086	148688393	activin A receptor, type IIA [Source:HGNC Symbol;Acc:173]
ACVR2B	ENSG00000114739	3	38495342	38534633	activin A receptor, type IIB [Source:HGNC Symbol;Acc:174]
ACVRL1	ENSG00000139567	12	52300692	52317145	activin A receptor type II-like 1 [Source:HGNC Symbol;Acc:175]
ADA	ENSG00000196839	20	43248163	43280874	adenosine deaminase [Source:HGNC Symbol;Acc:186]
ADAM10	ENSG00000137845	15	58887403	59042177	ADAM metallopeptidase domain 10 [Source:HGNC Symbol;Acc:188]
ADAM12	ENSG00000148848	10	127700950	128077024	ADAM metallopeptidase domain 12 [Source:HGNC Symbol;Acc:190]
ADAM17	ENSG00000151694	2	9628615	9695921	ADAM metallopeptidase domain 17 [Source:HGNC Symbol;Acc:195]
ADAM23	ENSG00000114948	2	207308263	207485851	ADAM metallopeptidase domain 23 [Source:HGNC Symbol;Acc:202]
ADAM28	ENSG00000042980	8	24151553	24216531	ADAM metallopeptidase domain 28 [Source:HGNC Symbol;Acc:206]
ADAM8	ENSG00000151651	10	135075907	135090372	ADAM metallopeptidase domain 8 [Source:HGNC Symbol;Acc:215]
ADAM9	ENSG00000168615	8	38854388	38962663	ADAM metallopeptidase domain 9 [Source:HGNC Symbol;Acc:216]
ADAMDEC1	ENSG00000134028	8	24241798	24263526	ADAM-like, decysin 1 [Source:HGNC Symbol;Acc:16299]
ADAMTS1	ENSG00000154734	21	28208066	28217728	ADAM metallopeptidase with thrombospondin type 1 motif, 1 [Source:HGNC Symbol;Acc:217]
ADAMTS10	ENSG00000142303	19	8645126	8675620	ADAM metallopeptidase with thrombospondin type 1 motif, 10 [Source:HGNC Symbol;Acc:13201]
ADAMTS13	ENSG00000160323	9	136279478	136324508	ADAM metallopeptidase with thrombospondin type 1 motif, 13 [Source:HGNC Symbol;Acc:1366]
ADAMTS14	ENSG00000138316	10	72432559	72522197	ADAM metallopeptidase with thrombospondin type 1 motif, 14 [Source:HGNC Symbol;Acc:14899]
ADAMTS17	ENSG00000140470	15	100511794	100882210	ADAM metallopeptidase with thrombospondin type 1 motif, 17 [Source:HGNC Symbol;Acc:17109]
ADAMTS2	ENSG00000087116	5	178537852	178772431	ADAM metallopeptidase with thrombospondin type 1 motif, 2 [Source:HGNC Symbol;Acc:218]
ADAMTS4	ENSG00000158859	1	161154098	161168846	ADAM metallopeptidase with thrombospondin type 1 motif, 4 [Source:HGNC Symbol;Acc:220]
ADAMTS5	ENSG00000154736	21	28290231	28338832	ADAM metallopeptidase with thrombospondin type 1 motif, 5 [Source:HGNC Symbol;Acc:221]
ADAMTS6	ENSG00000049192	5	64444563	64777747	ADAM metallopeptidase with thrombospondin type 1 motif, 6 [Source:HGNC Symbol;Acc:222]
ADAMTS8	ENSG00000134917	11	130274820	130298888	ADAM metallopeptidase with thrombospondin type 1 motif, 8 [Source:HGNC Symbol;Acc:224]
ADAMTSL4	ENSG00000143382	1	150521884	150533413	ADAMTS-like 4 [Source:HGNC Symbol;Acc:19706]
ADC	ENSG00000142920	1	33546705	33586131	arginine decarboxylase [Source:HGNC Symbol;Acc:29957]
ADCK3	ENSG00000163050	1	227085237	227175246	aarF domain containing kinase 3 [Source:HGNC Symbol;Acc:16812]
ADCK4	ENSG00000123815	19	41197434	41224112	aarF domain containing kinase 4 [Source:HGNC Symbol;Acc:19041]
ADCY5	ENSG00000173175	3	123001143	123168605	adenylate cyclase 5 [Source:HGNC Symbol;Acc:236]
ADH5	ENSG00000197894	4	99992132	100009952	alcohol dehydrogenase 5 (class III), chi polypeptide [Source:HGNC Symbol;Acc:253]
ADHFE1	ENSG00000147576	8	67342420	67383836	alcohol dehydrogenase, iron containing, 1 [Source:HGNC Symbol;Acc:16354]
ADK	ENSG00000156110	10	75910960	76469061	adenosine kinase [Source:HGNC Symbol;Acc:257]
ADM	ENSG00000148926	11	10326227	10328944	adrenomedullin [Source:HGNC Symbol;Acc:259]
ADM2	ENSG00000128165	22	50919985	50924869	adrenomedullin 2 [Source:HGNC Symbol;Acc:28898]
ADORA1	ENSG00000163485	1	203059782	203136533	adenosine A1 receptor [Source:HGNC Symbol;Acc:262]
ADORA2A	ENSG00000128271	22	24813847	24838328	adenosine A2a receptor [Source:HGNC Symbol;Acc:263]
ADORA2B	ENSG00000170425	17	15848231	15879060	adenosine A2b receptor [Source:HGNC Symbol;Acc:264]
ADORA3	ENSG00000121933	1	112025970	112106584	adenosine A3 receptor [Source:HGNC Symbol;Acc:268]
ADRA2A	ENSG00000150594	10	112836790	112840658	adrenoceptor alpha 2A [Source:HGNC Symbol;Acc:281]
ADRB1	ENSG00000043591	10	115803806	115806667	adrenoceptor beta 1 [Source:HGNC Symbol;Acc:285]
ADRB2	ENSG00000169252	5	148206156	148208196	adrenoceptor beta 2, surface [Source:HGNC Symbol;Acc:286]
ADRBK1	ENSG00000173020	11	67033881	67054027	adrenergic, beta, receptor kinase 1 [Source:HGNC Symbol;Acc:289]
ADRBK2	ENSG00000100077	22	25960816	26125261	adrenergic, beta, receptor kinase 2 [Source:HGNC Symbol;Acc:290]
AEBP1	ENSG00000106624	7	44143960	44154161	AE binding protein 1 [Source:HGNC Symbol;Acc:303]
AGA	ENSG00000038002	4	178351924	178363657	aspartylglucosaminidase [Source:HGNC Symbol;Acc:318]
AGER	ENSG00000204305	6	32148745	32152101	advanced glycosylation end product-specific receptor [Source:HGNC Symbol;Acc:320]
AGGF1	ENSG00000164252	5	76325076	76361059	angiogenic factor with G patch and FHA domains 1 [Source:HGNC Symbol;Acc:24684]
AGPAT2	ENSG00000169692	9	139567595	139581875	1-acylglycerol-3-phosphate O-acyltransferase 2 [Source:HGNC Symbol;Acc:325]
AGRN	ENSG00000188157	1	955503	991496	agrin [Source:HGNC Symbol;Acc:329]
AGRP	ENSG00000159723	16	67516474	67517716	agouti related protein homolog (mouse) [Source:HGNC Symbol;Acc:330]
AHCY	ENSG00000101444	20	32868074	32899608	adenosylhomocysteinase [Source:HGNC Symbol;Acc:343]
AHR	ENSG00000106546	7	17338246	17385776	aryl hydrocarbon receptor [Source:HGNC Symbol;Acc:348]
AIMP1	ENSG00000164022	4	107236701	107270383	aminoacyl tRNA synthetase complex-interacting multifunctional protein 1 [Source:HGNC Symbol;Acc:10648]
AKR1A1	ENSG00000117448	1	46016215	46035721	aldo-keto reductase family 1, member A1 (aldehyde reductase) [Source:HGNC Symbol;Acc:380]
AKR1B1	ENSG00000085662	7	134127102	134144036	aldo-keto reductase family 1, member B1 (aldose reductase) [Source:HGNC Symbol;Acc:381]
AKR1C1	ENSG00000187134	10	4934796	5025475	aldo-keto reductase family 1, member C1 [Source:HGNC Symbol;Acc:384]
AKR1C2	ENSG00000151632	10	5029967	5060223	aldo-keto reductase family 1, member C2 [Source:HGNC Symbol;Acc:385]
AKR1C3	ENSG00000196139	10	5077546	5149878	aldo-keto reductase family 1, member C3 [Source:HGNC Symbol;Acc:386]
AKT1	ENSG00000142208	14	105235686	105262088	v-akt murine thymoma viral oncogene homolog 1 [Source:HGNC Symbol;Acc:391]
AKT1S1	ENSG00000204673	19	50372295	50381716	AKT1 substrate 1 (proline-rich) [Source:HGNC Symbol;Acc:28426]
AKT2	ENSG00000105221	19	40736224	40791443	v-akt murine thymoma viral oncogene homolog 2 [Source:HGNC Symbol;Acc:392]
AKT3	ENSG00000117020	1	243651535	244014381	v-akt murine thymoma viral oncogene homolog 3 [Source:HGNC Symbol;Acc:393]
ALB	ENSG00000163631	4	74262831	74287129	albumin [Source:HGNC Symbol;Acc:399]
ALCAM	ENSG00000170017	3	105085753	105295744	activated leukocyte cell adhesion molecule [Source:HGNC Symbol;Acc:400]
ALDH16A1	ENSG00000161618	19	49956426	49974305	aldehyde dehydrogenase 16 family, member A1 [Source:HGNC Symbol;Acc:28114]
ALDH1A1	ENSG00000165092	9	75515578	75695358	aldehyde dehydrogenase 1 family, member A1 [Source:HGNC Symbol;Acc:402]
ALDH1A2	ENSG00000128918	15	58245622	58790065	aldehyde dehydrogenase 1 family, member A2 [Source:HGNC Symbol;Acc:15472]
ALDH1B1	ENSG00000137124	9	38392661	38398658	aldehyde dehydrogenase 1 family, member B1 [Source:HGNC Symbol;Acc:407]
ALDH1L2	ENSG00000136010	12	105413568	105478355	aldehyde dehydrogenase 1 family, member L2 [Source:HGNC Symbol;Acc:26777]
ALDH2	ENSG00000111275	12	112204691	112247782	aldehyde dehydrogenase 2 family (mitochondrial) [Source:HGNC Symbol;Acc:404]
ALDH3A2	ENSG00000072210	17	19551449	19580911	aldehyde dehydrogenase 3 family, member A2 [Source:HGNC Symbol;Acc:403]
ALDH3B1	ENSG00000006534	11	67776048	67796744	aldehyde dehydrogenase 3 family, member B1 [Source:HGNC Symbol;Acc:410]
ALDH3B2	ENSG00000132746	11	67429633	67448671	aldehyde dehydrogenase 3 family, member B2 [Source:HGNC Symbol;Acc:411]
ALDH4A1	ENSG00000159423	1	19197926	19229275	aldehyde dehydrogenase 4 family, member A1 [Source:HGNC Symbol;Acc:406]
ALDH5A1	ENSG00000112294	6	24495080	24537435	aldehyde dehydrogenase 5 family, member A1 [Source:HGNC Symbol;Acc:408]
ALDH6A1	ENSG00000119711	14	74523553	74551196	aldehyde dehydrogenase 6 family, member A1 [Source:HGNC Symbol;Acc:7179]
ALDH7A1	ENSG00000164904	5	125877533	125931110	aldehyde dehydrogenase 7 family, member A1 [Source:HGNC Symbol;Acc:877]
ALDH8A1	ENSG00000118514	6	135238528	135271260	aldehyde dehydrogenase 8 family, member A1 [Source:HGNC Symbol;Acc:15471]
ALDH9A1	ENSG00000143149	1	165631453	165668100	aldehyde dehydrogenase 9 family, member A1 [Source:HGNC Symbol;Acc:412]
ALDOA	ENSG00000149925	16	30064411	30081778	aldolase A, fructose-bisphosphate [Source:HGNC Symbol;Acc:414]
ALK	ENSG00000171094	2	29415640	30144432	anaplastic lymphoma receptor tyrosine kinase [Source:HGNC Symbol;Acc:427]
ALOX12	ENSG00000108839	17	6899384	6914055	arachidonate 12-lipoxygenase [Source:HGNC Symbol;Acc:429]
ALOX12B	ENSG00000179477	17	7975954	7991021	arachidonate 12-lipoxygenase, 12R type [Source:HGNC Symbol;Acc:430]
ALOX15	ENSG00000161905	17	4534197	4545589	arachidonate 15-lipoxygenase [Source:HGNC Symbol;Acc:433]
ALOX15B	ENSG00000179593	17	7942335	7952452	arachidonate 15-lipoxygenase, type B [Source:HGNC Symbol;Acc:434]
ALOX5	ENSG00000012779	10	45869661	45941561	arachidonate 5-lipoxygenase [Source:HGNC Symbol;Acc:435]
ALOX5AP	ENSG00000132965	13	31309645	31338556	arachidonate 5-lipoxygenase-activating protein [Source:HGNC Symbol;Acc:436]
ALOXE3	ENSG00000179148	17	7999218	8022365	arachidonate lipoxygenase 3 [Source:HGNC Symbol;Acc:13743]
ALPL	ENSG00000162551	1	21835858	21904905	alkaline phosphatase, liver/bone/kidney [Source:HGNC Symbol;Acc:438]
AMD1	ENSG00000123505	6	111195973	111216916	adenosylmethionine decarboxylase 1 [Source:HGNC Symbol;Acc:457]
AMH	ENSG00000104899	19	2249308	2252072	anti-Mullerian hormone [Source:HGNC Symbol;Acc:464]
AMICA1	ENSG00000160593	11	118064455	118095809	adhesion molecule, interacts with CXADR antigen 1 [Source:HGNC Symbol;Acc:19084]
AMPD2	ENSG00000116337	1	110158726	110174673	adenosine monophosphate deaminase 2 [Source:HGNC Symbol;Acc:469]
AMPD3	ENSG00000133805	11	10329860	10529126	adenosine monophosphate deaminase 3 [Source:HGNC Symbol;Acc:470]
AMY2B	ENSG00000240038	1	104096437	104122156	amylase, alpha 2B (pancreatic) [Source:HGNC Symbol;Acc:478]
ANG	ENSG00000214274	14	21152336	21167130	angiogenin, ribonuclease, RNase A family, 5 [Source:HGNC Symbol;Acc:483]
ANGPT1	ENSG00000154188	8	108261721	108510283	angiopoietin 1 [Source:HGNC Symbol;Acc:484]
ANGPT2	ENSG00000091879	8	6357172	6420930	angiopoietin 2 [Source:HGNC Symbol;Acc:485]
ANGPT4	ENSG00000101280	20	853296	896977	angiopoietin 4 [Source:HGNC Symbol;Acc:487]
ANGPTL4	ENSG00000167772	19	8428173	8439257	angiopoietin-like 4 [Source:HGNC Symbol;Acc:16039]
ANGPTL6	ENSG00000130812	19	10203014	10213472	angiopoietin-like 6 [Source:HGNC Symbol;Acc:23140]
ANKK1	ENSG00000170209	11	113258513	113271140	ankyrin repeat and kinase domain containing 1 [Source:HGNC Symbol;Acc:21027]
ANPEP	ENSG00000166825	15	90328120	90358633	alanyl (membrane) aminopeptidase [Source:HGNC Symbol;Acc:500]
ANTXR2	ENSG00000163297	4	80822303	81046608	anthrax toxin receptor 2 [Source:HGNC Symbol;Acc:21732]
ANXA1	ENSG00000135046	9	75766673	75785309	annexin A1 [Source:HGNC Symbol;Acc:533]
ANXA2	ENSG00000182718	15	60639333	60695082	annexin A2 [Source:HGNC Symbol;Acc:537]
AOAH	ENSG00000136250	7	36552456	36764154	acyloxyacyl hydrolase (neutrophil) [Source:HGNC Symbol;Acc:548]
AOC2	ENSG00000131480	17	40996617	41002724	amine oxidase, copper containing 2 (retina-specific) [Source:HGNC Symbol;Acc:549]
AOC3	ENSG00000131471	17	41003201	41010147	amine oxidase, copper containing 3 [Source:HGNC Symbol;Acc:550]
APAF1	ENSG00000120868	12	99038919	99129204	apoptotic peptidase activating factor 1 [Source:HGNC Symbol;Acc:576]
APEX1	ENSG00000100823	14	20923350	20925927	APEX nuclease (multifunctional DNA repair enzyme) 1 [Source:HGNC Symbol;Acc:587]
APH1A	ENSG00000117362	1	150237804	150241980	APH1A gamma secretase subunit [Source:HGNC Symbol;Acc:29509]
APH1B	ENSG00000138613	15	63568217	63601325	APH1B gamma secretase subunit [Source:HGNC Symbol;Acc:24080]
APLP1	ENSG00000105290	19	36358801	36370693	amyloid beta (A4) precursor-like protein 1 [Source:HGNC Symbol;Acc:597]
APOA1	ENSG00000118137	11	116706467	116708666	apolipoprotein A-I [Source:HGNC Symbol;Acc:600]
APOA1BP	ENSG00000163382	1	156561554	156564091	apolipoprotein A-I binding protein [Source:HGNC Symbol;Acc:18453]
APOA2	ENSG00000158874	1	161192082	161193421	apolipoprotein A-II [Source:HGNC Symbol;Acc:601]
APOBEC3A	ENSG00000128383	22	39348746	39359188	apolipoprotein B mRNA editing enzyme, catalytic polypeptide-like 3A [Source:HGNC Symbol;Acc:17343]
APOBEC3G	ENSG00000239713	22	39436924	39483748	apolipoprotein B mRNA editing enzyme, catalytic polypeptide-like 3G [Source:HGNC Symbol;Acc:17357]
APOD	ENSG00000189058	3	195295573	195311076	apolipoprotein D [Source:HGNC Symbol;Acc:612]
APOE	ENSG00000130203	19	45409011	45412650	apolipoprotein E [Source:HGNC Symbol;Acc:613]
APOL1	ENSG00000100342	22	36649056	36663576	apolipoprotein L, 1 [Source:HGNC Symbol;Acc:618]
APOM	ENSG00000204444	6	31620193	31625987	apolipoprotein M [Source:HGNC Symbol;Acc:13916]
APP	ENSG00000142192	21	27252861	27543446	amyloid beta (A4) precursor protein [Source:HGNC Symbol;Acc:620]
AQP1	ENSG00000240583	7	30893010	30965131	aquaporin 1 (Colton blood group) [Source:HGNC Symbol;Acc:633]
AREG	ENSG00000109321	4	75310851	75320726	amphiregulin [Source:HGNC Symbol;Acc:651]
ARNT	ENSG00000143437	1	150782181	150849244	aryl hydrocarbon receptor nuclear translocator [Source:HGNC Symbol;Acc:700]
ARSA	ENSG00000100299	22	51061182	51066607	arylsulfatase A [Source:HGNC Symbol;Acc:713]
ARSG	ENSG00000141337	17	66255323	66418872	arylsulfatase G [Source:HGNC Symbol;Acc:24102]
ASGR1	ENSG00000141505	17	7076750	7082883	asialoglycoprotein receptor 1 [Source:HGNC Symbol;Acc:742]
ASIC1	ENSG00000110881	12	50451331	50477394	acid-sensing (proton-gated) ion channel 1 [Source:HGNC Symbol;Acc:100]
ASIC3	ENSG00000213199	7	150745379	150749843	acid-sensing (proton-gated) ion channel 3 [Source:HGNC Symbol;Acc:101]
ASIP	ENSG00000101440	20	32782375	32857150	agouti signaling protein [Source:HGNC Symbol;Acc:745]
ATF1	ENSG00000123268	12	51157493	51214905	activating transcription factor 1 [Source:HGNC Symbol;Acc:783]
ATG4B	ENSG00000168397	2	242576628	242613272	autophagy related 4B, cysteine peptidase [Source:HGNC Symbol;Acc:20790]
ATG4C	ENSG00000125703	1	63249806	63331184	autophagy related 4C, cysteine peptidase [Source:HGNC Symbol;Acc:16040]
ATIC	ENSG00000138363	2	216176540	216214487	5-aminoimidazole-4-carboxamide ribonucleotide formyltransferase/IMP cyclohydrolase [Source:HGNC Symbol;Acc:794]
ATM	ENSG00000149311	11	108093211	108239829	ataxia telangiectasia mutated [Source:HGNC Symbol;Acc:795]
ATP1A1	ENSG00000163399	1	116915290	116952883	ATPase, Na+/K+ transporting, alpha 1 polypeptide [Source:HGNC Symbol;Acc:799]
ATP1A3	ENSG00000105409	19	42470734	42501649	ATPase, Na+/K+ transporting, alpha 3 polypeptide [Source:HGNC Symbol;Acc:801]
ATP1A4	ENSG00000132681	1	160121360	160156767	ATPase, Na+/K+ transporting, alpha 4 polypeptide [Source:HGNC Symbol;Acc:14073]
ATP1B1	ENSG00000143153	1	169074935	169101960	ATPase, Na+/K+ transporting, beta 1 polypeptide [Source:HGNC Symbol;Acc:804]
ATP1B2	ENSG00000129244	17	7549945	7561086	ATPase, Na+/K+ transporting, beta 2 polypeptide [Source:HGNC Symbol;Acc:805]
ATP1B3	ENSG00000069849	3	141594966	141645356	ATPase, Na+/K+ transporting, beta 3 polypeptide [Source:HGNC Symbol;Acc:806]
ATP2A1	ENSG00000196296	16	28889726	28915830	ATPase, Ca++ transporting, cardiac muscle, fast twitch 1 [Source:HGNC Symbol;Acc:811]
ATP2A2	ENSG00000174437	12	110718561	110788898	ATPase, Ca++ transporting, cardiac muscle, slow twitch 2 [Source:HGNC Symbol;Acc:812]
ATP2A3	ENSG00000074370	17	3827169	3867736	ATPase, Ca++ transporting, ubiquitous [Source:HGNC Symbol;Acc:813]
ATP2B2	ENSG00000157087	3	10365707	10749716	ATPase, Ca++ transporting, plasma membrane 2 [Source:HGNC Symbol;Acc:815]
ATP2B4	ENSG00000058668	1	203595689	203713209	ATPase, Ca++ transporting, plasma membrane 4 [Source:HGNC Symbol;Acc:817]
ATP2C1	ENSG00000017260	3	130569439	130735556	ATPase, Ca++ transporting, type 2C, member 1 [Source:HGNC Symbol;Acc:13211]
ATP2C2	ENSG00000064270	16	84402133	84497793	ATPase, Ca++ transporting, type 2C, member 2 [Source:HGNC Symbol;Acc:29103]
ATP7B	ENSG00000123191	13	52506809	52585630	ATPase, Cu++ transporting, beta polypeptide [Source:HGNC Symbol;Acc:870]
ATR	ENSG00000175054	3	142168077	142297668	ataxia telangiectasia and Rad3 related [Source:HGNC Symbol;Acc:882]
ATRAID	ENSG00000138085	2	27434895	27440046	all-trans retinoic acid-induced differentiation factor [Source:HGNC Symbol;Acc:24090]
ATRN	ENSG00000088812	20	3451687	3631769	attractin [Source:HGNC Symbol;Acc:885]
AURKA	ENSG00000087586	20	54944445	54967393	aurora kinase A [Source:HGNC Symbol;Acc:11393]
AURKAIP1	ENSG00000175756	1	1309110	1310875	aurora kinase A interacting protein 1 [Source:HGNC Symbol;Acc:24114]
AURKB	ENSG00000178999	17	8108056	8113918	aurora kinase B [Source:HGNC Symbol;Acc:11390]
AURKC	ENSG00000105146	19	57742377	57746916	aurora kinase C [Source:HGNC Symbol;Acc:11391]
AXIN2	ENSG00000168646	17	63524681	63557765	axin 2 [Source:HGNC Symbol;Acc:904]
AXL	ENSG00000167601	19	41725108	41767671	AXL receptor tyrosine kinase [Source:HGNC Symbol;Acc:905]
AZIN1	ENSG00000155096	8	103838585	103906092	antizyme inhibitor 1 [Source:HGNC Symbol;Acc:16432]
AZU1	ENSG00000172232	19	825097	832017	azurocidin 1 [Source:HGNC Symbol;Acc:913]
B2M	ENSG00000166710	15	45003675	45011075	beta-2-microglobulin [Source:HGNC Symbol;Acc:914]
B4GALT1	ENSG00000086062	9	33104080	33167354	UDP-Gal:betaGlcNAc beta 1,4- galactosyltransferase, polypeptide 1 [Source:HGNC Symbol;Acc:924]
BACE1	ENSG00000186318	11	117156402	117186975	beta-site APP-cleaving enzyme 1 [Source:HGNC Symbol;Acc:933]
BACE2	ENSG00000182240	21	42539728	42654445	beta-site APP-cleaving enzyme 2 [Source:HGNC Symbol;Acc:934]
BAD	ENSG00000002330	11	64037302	64052176	BCL2-associated agonist of cell death [Source:HGNC Symbol;Acc:936]
BAMBI	ENSG00000095739	10	28966271	28971868	BMP and activin membrane-bound inhibitor [Source:HGNC Symbol;Acc:30251]
BCAM	ENSG00000187244	19	45312328	45324673	basal cell adhesion molecule (Lutheran blood group) [Source:HGNC Symbol;Acc:6722]
BCAT1	ENSG00000060982	12	24964295	25102393	branched chain amino-acid transaminase 1, cytosolic [Source:HGNC Symbol;Acc:976]
BCL2	ENSG00000171791	18	60790579	60987361	B-cell CLL/lymphoma 2 [Source:HGNC Symbol;Acc:990]
BCL2A1	ENSG00000140379	15	80253231	80263788	BCL2-related protein A1 [Source:HGNC Symbol;Acc:991]
BCL2L1	ENSG00000171552	20	30252255	30311792	BCL2-like 1 [Source:HGNC Symbol;Acc:992]
BCL2L2	ENSG00000129473	14	23767999	23780968	BCL2-like 2 [Source:HGNC Symbol;Acc:995]
BCR	ENSG00000186716	22	23521891	23660224	breakpoint cluster region [Source:HGNC Symbol;Acc:1014]
BGLAP	ENSG00000242252	1	156211753	156213112	bone gamma-carboxyglutamate (gla) protein [Source:HGNC Symbol;Acc:1043]
BICD1	ENSG00000151746	12	32259769	32536567	bicaudal D homolog 1 (Drosophila) [Source:HGNC Symbol;Acc:1049]
BIRC2	ENSG00000110330	11	102217942	102249401	baculoviral IAP repeat containing 2 [Source:HGNC Symbol;Acc:590]
BIRC3	ENSG00000023445	11	102188215	102210134	baculoviral IAP repeat containing 3 [Source:HGNC Symbol;Acc:591]
BIRC5	ENSG00000089685	17	76210267	76221717	baculoviral IAP repeat containing 5 [Source:HGNC Symbol;Acc:593]
BLK	ENSG00000136573	8	11351510	11422113	B lymphoid tyrosine kinase [Source:HGNC Symbol;Acc:1057]
BLM	ENSG00000197299	15	91260558	91358859	Bloom syndrome, RecQ helicase-like [Source:HGNC Symbol;Acc:1058]
BMP1	ENSG00000168487	8	22022249	22069839	bone morphogenetic protein 1 [Source:HGNC Symbol;Acc:1067]
BMP2	ENSG00000125845	20	6748311	6760927	bone morphogenetic protein 2 [Source:HGNC Symbol;Acc:1069]
BMP2K	ENSG00000138756	4	79697496	79837526	BMP2 inducible kinase [Source:HGNC Symbol;Acc:18041]
BMP3	ENSG00000152785	4	81952119	81978685	bone morphogenetic protein 3 [Source:HGNC Symbol;Acc:1070]
BMP4	ENSG00000125378	14	54416454	54425479	bone morphogenetic protein 4 [Source:HGNC Symbol;Acc:1071]
BMP6	ENSG00000153162	6	7727030	7881655	bone morphogenetic protein 6 [Source:HGNC Symbol;Acc:1073]
BMP8A	ENSG00000183682	1	39957318	39991607	bone morphogenetic protein 8a [Source:HGNC Symbol;Acc:21650]
BMP8B	ENSG00000116985	1	40222854	40254533	bone morphogenetic protein 8b [Source:HGNC Symbol;Acc:1075]
BMPR1A	ENSG00000107779	10	88516407	88692595	bone morphogenetic protein receptor, type IA [Source:HGNC Symbol;Acc:1076]
BMPR2	ENSG00000204217	2	203241659	203432474	bone morphogenetic protein receptor, type II (serine/threonine kinase) [Source:HGNC Symbol;Acc:1078]
BOLA1	ENSG00000178096	1	149859440	149872351	bolA family member 1 [Source:HGNC Symbol;Acc:24263]
BOLA3	ENSG00000163170	2	74362525	74375121	bolA family member 3 [Source:HGNC Symbol;Acc:24415]
BPHL	ENSG00000137274	6	3118608	3153812	biphenyl hydrolase-like (serine hydrolase) [Source:HGNC Symbol;Acc:1094]
BPI	ENSG00000101425	20	36888551	36965907	bactericidal/permeability-increasing protein [Source:HGNC Symbol;Acc:1095]
BPNT1	ENSG00000162813	1	220230824	220263804	3'(2'), 5'-bisphosphate nucleotidase 1 [Source:HGNC Symbol;Acc:1096]
BRAF	ENSG00000157764	7	140419127	140624564	v-raf murine sarcoma viral oncogene homolog B [Source:HGNC Symbol;Acc:1097]
BRCA1	ENSG00000012048	17	41196312	41277500	breast cancer 1, early onset [Source:HGNC Symbol;Acc:1100]
BRD2	ENSG00000204256	6	32936437	32949282	bromodomain containing 2 [Source:HGNC Symbol;Acc:1103]
BRD3	ENSG00000169925	9	136895427	136933657	bromodomain containing 3 [Source:HGNC Symbol;Acc:1104]
BRD4	ENSG00000141867	19	15347647	15443356	bromodomain containing 4 [Source:HGNC Symbol;Acc:13575]
BRPF3	ENSG00000096070	6	36164521	36200567	bromodomain and PHD finger containing, 3 [Source:HGNC Symbol;Acc:14256]
BRSK1	ENSG00000160469	19	55793440	55823901	BR serine/threonine kinase 1 [Source:HGNC Symbol;Acc:18994]
BRSK2	ENSG00000174672	11	1411129	1483919	BR serine/threonine kinase 2 [Source:HGNC Symbol;Acc:11405]
BSG	ENSG00000172270	19	571297	583493	basigin (Ok blood group) [Source:HGNC Symbol;Acc:1116]
BST1	ENSG00000109743	4	15704573	15739936	bone marrow stromal cell antigen 1 [Source:HGNC Symbol;Acc:1118]
BST2	ENSG00000130303	19	17513748	17516457	bone marrow stromal cell antigen 2 [Source:HGNC Symbol;Acc:1119]
BTD	ENSG00000169814	3	15642848	15687329	biotinidase [Source:HGNC Symbol;Acc:1122]
BTLA	ENSG00000186265	3	112182815	112218408	B and T lymphocyte associated [Source:HGNC Symbol;Acc:21087]
BTN1A1	ENSG00000124557	6	26501449	26510650	butyrophilin, subfamily 1, member A1 [Source:HGNC Symbol;Acc:1135]
BTN3A1	ENSG00000026950	6	26402465	26415444	butyrophilin, subfamily 3, member A1 [Source:HGNC Symbol;Acc:1138]
BTN3A2	ENSG00000186470	6	26365387	26378546	butyrophilin, subfamily 3, member A2 [Source:HGNC Symbol;Acc:1139]
BTN3A3	ENSG00000111801	6	26440700	26453643	butyrophilin, subfamily 3, member A3 [Source:HGNC Symbol;Acc:1140]
BTNL8	ENSG00000113303	5	180326077	180377906	butyrophilin-like 8 [Source:HGNC Symbol;Acc:26131]
BUB1	ENSG00000169679	2	111395275	111435691	BUB1 mitotic checkpoint serine/threonine kinase [Source:HGNC Symbol;Acc:1148]
BUB1B	ENSG00000156970	15	40453224	40513337	BUB1 mitotic checkpoint serine/threonine kinase B [Source:HGNC Symbol;Acc:1149]
C10orf54	ENSG00000107738	10	73507316	73533255	chromosome 10 open reading frame 54 [Source:HGNC Symbol;Acc:30085]
C11orf83	ENSG00000204922	11	62437745	62441159	chromosome 11 open reading frame 83 [Source:HGNC Symbol;Acc:34399]
C12orf39	ENSG00000134548	12	21679241	21690311	chromosome 12 open reading frame 39 [Source:HGNC Symbol;Acc:28139]
C17orf72	ENSG00000224383	17	62075711	62081664	chromosome 17 open reading frame 72 [Source:HGNC Symbol;Acc:25673]
C17orf99	ENSG00000187997	17	76142434	76162258	chromosome 17 open reading frame 99 [Source:HGNC Symbol;Acc:34490]
C19orf10	ENSG00000074842	19	4641386	4670382	chromosome 19 open reading frame 10 [Source:HGNC Symbol;Acc:16948]
C1QA	ENSG00000173372	1	22962999	22966101	complement component 1, q subcomponent, A chain [Source:HGNC Symbol;Acc:1241]
C1QB	ENSG00000173369	1	22979255	22988031	complement component 1, q subcomponent, B chain [Source:HGNC Symbol;Acc:1242]
C1QC	ENSG00000159189	1	22970123	22974603	complement component 1, q subcomponent, C chain [Source:HGNC Symbol;Acc:1245]
C1QTNF6	ENSG00000133466	22	37576207	37595425	C1q and tumor necrosis factor related protein 6 [Source:HGNC Symbol;Acc:14343]
C1R	ENSG00000159403	12	7187513	7245203	complement component 1, r subcomponent [Source:HGNC Symbol;Acc:1246]
C1RL	ENSG00000139178	12	7242183	7261869	complement component 1, r subcomponent-like [Source:HGNC Symbol;Acc:21265]
C1S	ENSG00000182326	12	7096351	7178336	complement component 1, s subcomponent [Source:HGNC Symbol;Acc:1247]
C2	ENSG00000166278	6	31865562	31913449	complement component 2 [Source:HGNC Symbol;Acc:1248]
C2orf40	ENSG00000119147	2	106679702	106694615	chromosome 2 open reading frame 40 [Source:HGNC Symbol;Acc:24642]
C3	ENSG00000125730	19	6677715	6730573	complement component 3 [Source:HGNC Symbol;Acc:1318]
C3AR1	ENSG00000171860	12	8210898	8219067	complement component 3a receptor 1 [Source:HGNC Symbol;Acc:1319]
C4A	ENSG00000244731	6	31949801	31970458	complement component 4A (Rodgers blood group) [Source:HGNC Symbol;Acc:1323]
C4B	ENSG00000224389	6	31982539	32003195	complement component 4B (Chido blood group) [Source:HGNC Symbol;Acc:1324]
C4BPA	ENSG00000123838	1	207277607	207318317	complement component 4 binding protein, alpha [Source:HGNC Symbol;Acc:1325]
C4BPB	ENSG00000123843	1	207262187	207273338	complement component 4 binding protein, beta [Source:HGNC Symbol;Acc:1328]
C5	ENSG00000106804	9	123714616	123812554	complement component 5 [Source:HGNC Symbol;Acc:1331]
C5AR1	ENSG00000197405	19	47793280	47825323	complement component 5a receptor 1 [Source:HGNC Symbol;Acc:1338]
C5AR2	ENSG00000134830	19	47835404	47846606	complement component 5a receptor 2 [Source:HGNC Symbol;Acc:4527]
C6orf120	ENSG00000185127	6	170102233	170106401	chromosome 6 open reading frame 120 [Source:HGNC Symbol;Acc:21247]
C6orf25	ENSG00000204420	6	31686371	31694491	chromosome 6 open reading frame 25 [Source:HGNC Symbol;Acc:13937]
C8G	ENSG00000176919	9	139839698	139841426	complement component 8, gamma polypeptide [Source:HGNC Symbol;Acc:1354]
C9orf96	ENSG00000198870	9	136243117	136271220	chromosome 9 open reading frame 96 [Source:HGNC Symbol;Acc:28669]
CA1	ENSG00000133742	8	86239837	86291243	carbonic anhydrase I [Source:HGNC Symbol;Acc:1368]
CA11	ENSG00000063180	19	49141199	49149569	carbonic anhydrase XI [Source:HGNC Symbol;Acc:1370]
CA12	ENSG00000074410	15	63613577	63674360	carbonic anhydrase XII [Source:HGNC Symbol;Acc:1371]
CA13	ENSG00000185015	8	86132816	86196302	carbonic anhydrase XIII [Source:HGNC Symbol;Acc:14914]
CA14	ENSG00000118298	1	150229554	150237478	carbonic anhydrase XIV [Source:HGNC Symbol;Acc:1372]
CA2	ENSG00000104267	8	86376081	86393722	carbonic anhydrase II [Source:HGNC Symbol;Acc:1373]
CA3	ENSG00000164879	8	86285665	86361269	carbonic anhydrase III, muscle specific [Source:HGNC Symbol;Acc:1374]
CA4	ENSG00000167434	17	58227297	58248260	carbonic anhydrase IV [Source:HGNC Symbol;Acc:1375]
CA6	ENSG00000131686	1	9005926	9035151	carbonic anhydrase VI [Source:HGNC Symbol;Acc:1380]
CA8	ENSG00000178538	8	61099906	61193971	carbonic anhydrase VIII [Source:HGNC Symbol;Acc:1382]
CACNA1A	ENSG00000141837	19	13317256	13734804	calcium channel, voltage-dependent, P/Q type, alpha 1A subunit [Source:HGNC Symbol;Acc:1388]
CACNA1C	ENSG00000151067	12	2079952	2802108	calcium channel, voltage-dependent, L type, alpha 1C subunit [Source:HGNC Symbol;Acc:1390]
CACNA1D	ENSG00000157388	3	53528683	53847760	calcium channel, voltage-dependent, L type, alpha 1D subunit [Source:HGNC Symbol;Acc:1391]
CACNA1E	ENSG00000198216	1	181382238	181777219	calcium channel, voltage-dependent, R type, alpha 1E subunit [Source:HGNC Symbol;Acc:1392]
CACNA1H	ENSG00000196557	16	1203241	1271771	calcium channel, voltage-dependent, T type, alpha 1H subunit [Source:HGNC Symbol;Acc:1395]
CACNA1I	ENSG00000100346	22	39966758	40085742	calcium channel, voltage-dependent, T type, alpha 1I subunit [Source:HGNC Symbol;Acc:1396]
CACNA2D2	ENSG00000007402	3	50400233	50541675	calcium channel, voltage-dependent, alpha 2/delta subunit 2 [Source:HGNC Symbol;Acc:1400]
CACNA2D3	ENSG00000157445	3	54156574	55108584	calcium channel, voltage-dependent, alpha 2/delta subunit 3 [Source:HGNC Symbol;Acc:15460]
CACNA2D4	ENSG00000151062	12	1901123	2028002	calcium channel, voltage-dependent, alpha 2/delta subunit 4 [Source:HGNC Symbol;Acc:20202]
CACNB1	ENSG00000067191	17	37329709	37353956	calcium channel, voltage-dependent, beta 1 subunit [Source:HGNC Symbol;Acc:1401]
CACNB2	ENSG00000165995	10	18429606	18830798	calcium channel, voltage-dependent, beta 2 subunit [Source:HGNC Symbol;Acc:1402]
CACNB3	ENSG00000167535	12	49207577	49222724	calcium channel, voltage-dependent, beta 3 subunit [Source:HGNC Symbol;Acc:1403]
CACNB4	ENSG00000182389	2	152689290	152955593	calcium channel, voltage-dependent, beta 4 subunit [Source:HGNC Symbol;Acc:1404]
CACNG6	ENSG00000130433	19	54495542	54515923	calcium channel, voltage-dependent, gamma subunit 6 [Source:HGNC Symbol;Acc:13625]
CACNG8	ENSG00000142408	19	54466294	54493469	calcium channel, voltage-dependent, gamma subunit 8 [Source:HGNC Symbol;Acc:13628]
CAD	ENSG00000084774	2	27440258	27466811	carbamoyl-phosphate synthetase 2, aspartate transcarbamylase, and dihydroorotase [Source:HGNC Symbol;Acc:1424]
CALCRL	ENSG00000064989	2	188207856	188313187	calcitonin receptor-like [Source:HGNC Symbol;Acc:16709]
CALM1	ENSG00000198668	14	90862846	90874605	calmodulin 1 (phosphorylase kinase, delta) [Source:HGNC Symbol;Acc:1442]
CALM2	ENSG00000143933	2	47387221	47403740	calmodulin 2 (phosphorylase kinase, delta) [Source:HGNC Symbol;Acc:1445]
CALM3	ENSG00000160014	19	47104331	47114050	calmodulin 3 (phosphorylase kinase, delta) [Source:HGNC Symbol;Acc:1449]
CALR	ENSG00000179218	19	13049392	13055303	calreticulin [Source:HGNC Symbol;Acc:1455]
CALU	ENSG00000128595	7	128379346	128411861	calumenin [Source:HGNC Symbol;Acc:1458]
CAMK1	ENSG00000134072	3	9799026	9811676	calcium/calmodulin-dependent protein kinase I [Source:HGNC Symbol;Acc:1459]
CAMK1D	ENSG00000183049	10	12391481	12877545	calcium/calmodulin-dependent protein kinase ID [Source:HGNC Symbol;Acc:19341]
CAMK2D	ENSG00000145349	4	114372188	114683083	calcium/calmodulin-dependent protein kinase II delta [Source:HGNC Symbol;Acc:1462]
CAMK2G	ENSG00000148660	10	75572259	75634343	calcium/calmodulin-dependent protein kinase II gamma [Source:HGNC Symbol;Acc:1463]
CAMK4	ENSG00000152495	5	110559351	110830584	calcium/calmodulin-dependent protein kinase IV [Source:HGNC Symbol;Acc:1464]
CAMKK1	ENSG00000004660	17	3763609	3798185	calcium/calmodulin-dependent protein kinase kinase 1, alpha [Source:HGNC Symbol;Acc:1469]
CAMKK2	ENSG00000110931	12	121675497	121736111	calcium/calmodulin-dependent protein kinase kinase 2, beta [Source:HGNC Symbol;Acc:1470]
CAMP	ENSG00000164047	3	48264837	48266981	cathelicidin antimicrobial peptide [Source:HGNC Symbol;Acc:1472]
CAPN1	ENSG00000014216	11	64948037	64979477	calpain 1, (mu/I) large subunit [Source:HGNC Symbol;Acc:1476]
CAPN2	ENSG00000162909	1	223889295	223963720	calpain 2, (m/II) large subunit [Source:HGNC Symbol;Acc:1479]
CAPNS1	ENSG00000126247	19	36630477	36641255	calpain, small subunit 1 [Source:HGNC Symbol;Acc:1481]
CAPZA1	ENSG00000116489	1	113161795	113214241	capping protein (actin filament) muscle Z-line, alpha 1 [Source:HGNC Symbol;Acc:1488]
CAPZA2	ENSG00000198898	7	116451124	116562103	capping protein (actin filament) muscle Z-line, alpha 2 [Source:HGNC Symbol;Acc:1490]
CARM1	ENSG00000142453	19	10982189	11033453	coactivator-associated arginine methyltransferase 1 [Source:HGNC Symbol;Acc:23393]
CASP1	ENSG00000137752	11	104896170	104972158	caspase 1, apoptosis-related cysteine peptidase [Source:HGNC Symbol;Acc:1499]
CASP2	ENSG00000106144	7	142985308	143004789	caspase 2, apoptosis-related cysteine peptidase [Source:HGNC Symbol;Acc:1503]
CASP3	ENSG00000164305	4	185548850	185570663	caspase 3, apoptosis-related cysteine peptidase [Source:HGNC Symbol;Acc:1504]
CASP6	ENSG00000138794	4	110609785	110624739	caspase 6, apoptosis-related cysteine peptidase [Source:HGNC Symbol;Acc:1507]
CASP7	ENSG00000165806	10	115438942	115490662	caspase 7, apoptosis-related cysteine peptidase [Source:HGNC Symbol;Acc:1508]
CASP8	ENSG00000064012	2	202098166	202152434	caspase 8, apoptosis-related cysteine peptidase [Source:HGNC Symbol;Acc:1509]
CASP9	ENSG00000132906	1	15817327	15853029	caspase 9, apoptosis-related cysteine peptidase [Source:HGNC Symbol;Acc:1511]
CAT	ENSG00000121691	11	34460472	34493609	catalase [Source:HGNC Symbol;Acc:1516]
CATSPER1	ENSG00000175294	11	65784223	65793988	cation channel, sperm associated 1 [Source:HGNC Symbol;Acc:17116]
CATSPER2	ENSG00000166762	15	43920701	43960316	cation channel, sperm associated 2 [Source:HGNC Symbol;Acc:18810]
CATSPER3	ENSG00000152705	5	134303596	134347392	cation channel, sperm associated 3 [Source:HGNC Symbol;Acc:20819]
CBLN3	ENSG00000139899	14	24895738	24900160	cerebellin 3 precursor [Source:HGNC Symbol;Acc:20146]
CBR1	ENSG00000159228	21	37442239	37445464	carbonyl reductase 1 [Source:HGNC Symbol;Acc:1548]
CBR3	ENSG00000159231	21	37507210	37518864	carbonyl reductase 3 [Source:HGNC Symbol;Acc:1549]
CCDC3	ENSG00000151468	10	12938627	13141652	coiled-coil domain containing 3 [Source:HGNC Symbol;Acc:23813]
CCL2	ENSG00000108691	17	32582304	32584222	chemokine (C-C motif) ligand 2 [Source:HGNC Symbol;Acc:10618]
CCL23	ENSG00000167236	17	34340096	34345005	chemokine (C-C motif) ligand 23 [Source:HGNC Symbol;Acc:10622]
CCL25	ENSG00000131142	19	8117651	8127534	chemokine (C-C motif) ligand 25 [Source:HGNC Symbol;Acc:10624]
CCL28	ENSG00000151882	5	43376747	43412493	chemokine (C-C motif) ligand 28 [Source:HGNC Symbol;Acc:17700]
CCL3	ENSG00000006075	17	34415602	34417515	chemokine (C-C motif) ligand 3 [Source:HGNC Symbol;Acc:10627]
CCL3L1	ENSG00000205021	17	34623842	34625731	chemokine (C-C motif) ligand 3-like 1 [Source:HGNC Symbol;Acc:10628]
CCL3L3	ENSG00000256515	17	34522268	34524157	chemokine (C-C motif) ligand 3-like 3 [Source:HGNC Symbol;Acc:30554]
CCL4	ENSG00000129277	17	34430983	34433014	chemokine (C-C motif) ligand 4 [Source:HGNC Symbol;Acc:10630]
CCL4L1	ENSG00000205020	17	34538310	34540280	chemokine (C-C motif) ligand 4-like 1 [Source:HGNC Symbol;Acc:10631]
CCL4L2	ENSG00000197262	17	34639793	34641846	chemokine (C-C motif) ligand 4-like 2 [Source:HGNC Symbol;Acc:24066]
CCL5	ENSG00000161570	17	34198495	34207797	chemokine (C-C motif) ligand 5 [Source:HGNC Symbol;Acc:10632]
CCL8	ENSG00000108700	17	32646055	32648421	chemokine (C-C motif) ligand 8 [Source:HGNC Symbol;Acc:10635]
CCNA1	ENSG00000133101	13	37005967	37017019	cyclin A1 [Source:HGNC Symbol;Acc:1577]
CCNA2	ENSG00000145386	4	122737599	122745087	cyclin A2 [Source:HGNC Symbol;Acc:1578]
CCNB1	ENSG00000134057	5	68462837	68474072	cyclin B1 [Source:HGNC Symbol;Acc:1579]
CCNB2	ENSG00000157456	15	59397277	59417244	cyclin B2 [Source:HGNC Symbol;Acc:1580]
CCND1	ENSG00000110092	11	69455855	69469242	cyclin D1 [Source:HGNC Symbol;Acc:1582]
CCND2	ENSG00000118971	12	4382938	4414516	cyclin D2 [Source:HGNC Symbol;Acc:1583]
CCND3	ENSG00000112576	6	41902671	42018095	cyclin D3 [Source:HGNC Symbol;Acc:1585]
CCNE1	ENSG00000105173	19	30302805	30315215	cyclin E1 [Source:HGNC Symbol;Acc:1589]
CCNE2	ENSG00000175305	8	95891998	95908906	cyclin E2 [Source:HGNC Symbol;Acc:1590]
CCNH	ENSG00000134480	5	86687311	86708836	cyclin H [Source:HGNC Symbol;Acc:1594]
CCNT1	ENSG00000129315	12	49082247	49110681	cyclin T1 [Source:HGNC Symbol;Acc:1599]
CCR1	ENSG00000163823	3	46243200	46249887	chemokine (C-C motif) receptor 1 [Source:HGNC Symbol;Acc:1602]
CCR10	ENSG00000184451	17	40830907	40835935	chemokine (C-C motif) receptor 10 [Source:HGNC Symbol;Acc:4474]
CCR2	ENSG00000121807	3	46395225	46402419	chemokine (C-C motif) receptor 2 [Source:HGNC Symbol;Acc:1603]
CCR3	ENSG00000183625	3	46205096	46308197	chemokine (C-C motif) receptor 3 [Source:HGNC Symbol;Acc:1604]
CCR4	ENSG00000183813	3	32993066	32997841	chemokine (C-C motif) receptor 4 [Source:HGNC Symbol;Acc:1605]
CCR5	ENSG00000160791	3	46411633	46417697	chemokine (C-C motif) receptor 5 (gene/pseudogene) [Source:HGNC Symbol;Acc:1606]
CCR6	ENSG00000112486	6	167525295	167553184	chemokine (C-C motif) receptor 6 [Source:HGNC Symbol;Acc:1607]
CCR7	ENSG00000126353	17	38710021	38721724	chemokine (C-C motif) receptor 7 [Source:HGNC Symbol;Acc:1608]
CCR8	ENSG00000179934	3	39371197	39375171	chemokine (C-C motif) receptor 8 [Source:HGNC Symbol;Acc:1609]
CCR9	ENSG00000173585	3	45927996	45944667	chemokine (C-C motif) receptor 9 [Source:HGNC Symbol;Acc:1610]
CCRL2	ENSG00000121797	3	46448654	46454488	chemokine (C-C motif) receptor-like 2 [Source:HGNC Symbol;Acc:1612]
CD101	ENSG00000134256	1	117544382	117579167	CD101 molecule [Source:HGNC Symbol;Acc:5949]
CD109	ENSG00000156535	6	74405508	74538040	CD109 molecule [Source:HGNC Symbol;Acc:21685]
CD14	ENSG00000170458	5	140011313	140013286	CD14 molecule [Source:HGNC Symbol;Acc:1628]
CD151	ENSG00000177697	11	832843	839831	CD151 molecule (Raph blood group) [Source:HGNC Symbol;Acc:1630]
CD160	ENSG00000117281	1	145695798	145715614	CD160 molecule [Source:HGNC Symbol;Acc:17013]
CD163	ENSG00000177575	12	7623409	7656489	CD163 molecule [Source:HGNC Symbol;Acc:1631]
CD163L1	ENSG00000177675	12	7499281	7632493	CD163 molecule-like 1 [Source:HGNC Symbol;Acc:30375]
CD164	ENSG00000135535	6	109687717	109703762	CD164 molecule, sialomucin [Source:HGNC Symbol;Acc:1632]
CD164L2	ENSG00000174950	1	27705666	27709870	CD164 sialomucin-like 2 [Source:HGNC Symbol;Acc:32043]
CD177	ENSG00000204936	19	43857811	43867480	CD177 molecule [Source:HGNC Symbol;Acc:30072]
CD180	ENSG00000134061	5	66478103	66492627	CD180 molecule [Source:HGNC Symbol;Acc:6726]
CD19	ENSG00000177455	16	28943260	28950667	CD19 molecule [Source:HGNC Symbol;Acc:1633]
CD1A	ENSG00000158477	1	158223927	158228059	CD1a molecule [Source:HGNC Symbol;Acc:1634]
CD1B	ENSG00000158485	1	158297741	158301321	CD1b molecule [Source:HGNC Symbol;Acc:1635]
CD1C	ENSG00000158481	1	158259576	158263420	CD1c molecule [Source:HGNC Symbol;Acc:1636]
CD1D	ENSG00000158473	1	158149737	158154686	CD1d molecule [Source:HGNC Symbol;Acc:1637]
CD1E	ENSG00000158488	1	158323254	158327343	CD1e molecule [Source:HGNC Symbol;Acc:1638]
CD2	ENSG00000116824	1	117297007	117311850	CD2 molecule [Source:HGNC Symbol;Acc:1639]
CD200	ENSG00000091972	3	112051194	112081659	CD200 molecule [Source:HGNC Symbol;Acc:7203]
CD200R1	ENSG00000163606	3	112640056	112693969	CD200 receptor 1 [Source:HGNC Symbol;Acc:24235]
CD207	ENSG00000116031	2	71057347	71062952	CD207 molecule, langerin [Source:HGNC Symbol;Acc:17935]
CD209	ENSG00000090659	19	7804879	7812464	CD209 molecule [Source:HGNC Symbol;Acc:1641]
CD22	ENSG00000012124	19	35810164	35838258	CD22 molecule [Source:HGNC Symbol;Acc:1643]
CD226	ENSG00000150637	18	67498394	67629039	CD226 molecule [Source:HGNC Symbol;Acc:16961]
CD244	ENSG00000122223	1	160799950	160832692	CD244 molecule, natural killer cell receptor 2B4 [Source:HGNC Symbol;Acc:18171]
CD247	ENSG00000198821	1	167399877	167487847	CD247 molecule [Source:HGNC Symbol;Acc:1677]
CD248	ENSG00000174807	11	66081958	66084515	CD248 molecule, endosialin [Source:HGNC Symbol;Acc:18219]
CD27	ENSG00000139193	12	6554033	6560884	CD27 molecule [Source:HGNC Symbol;Acc:11922]
CD274	ENSG00000120217	9	5450503	5470566	CD274 molecule [Source:HGNC Symbol;Acc:17635]
CD276	ENSG00000103855	15	73976307	74006859	CD276 molecule [Source:HGNC Symbol;Acc:19137]
CD28	ENSG00000178562	2	204571198	204603635	CD28 molecule [Source:HGNC Symbol;Acc:1653]
CD300A	ENSG00000167851	17	72462555	72480933	CD300a molecule [Source:HGNC Symbol;Acc:19319]
CD300C	ENSG00000167850	17	72537247	72542282	CD300c molecule [Source:HGNC Symbol;Acc:19320]
CD300E	ENSG00000186407	17	72606026	72619897	CD300e molecule [Source:HGNC Symbol;Acc:28874]
CD300LB	ENSG00000178789	17	72517313	72527613	CD300 molecule-like family member b [Source:HGNC Symbol;Acc:30811]
CD300LD	ENSG00000204345	17	72575504	72588422	CD300 molecule-like family member d [Source:HGNC Symbol;Acc:16848]
CD300LF	ENSG00000186074	17	72690452	72709117	CD300 molecule-like family member f [Source:HGNC Symbol;Acc:29883]
CD302	ENSG00000241399	2	160625364	160654753	CD302 molecule [Source:HGNC Symbol;Acc:30843]
CD320	ENSG00000167775	19	8367011	8373240	CD320 molecule [Source:HGNC Symbol;Acc:16692]
CD33	ENSG00000105383	19	51728320	51747115	CD33 molecule [Source:HGNC Symbol;Acc:1659]
CD34	ENSG00000174059	1	208057594	208084747	CD34 molecule [Source:HGNC Symbol;Acc:1662]
CD36	ENSG00000135218	7	79998891	80308593	CD36 molecule (thrombospondin receptor) [Source:HGNC Symbol;Acc:1663]
CD37	ENSG00000104894	19	49838428	49846592	CD37 molecule [Source:HGNC Symbol;Acc:1666]
CD38	ENSG00000004468	4	15779898	15854853	CD38 molecule [Source:HGNC Symbol;Acc:1667]
CD3D	ENSG00000167286	11	118209669	118213459	CD3d molecule, delta (CD3-TCR complex) [Source:HGNC Symbol;Acc:1673]
CD3E	ENSG00000198851	11	118175260	118186890	CD3e molecule, epsilon (CD3-TCR complex) [Source:HGNC Symbol;Acc:1674]
CD3G	ENSG00000160654	11	118215059	118225876	CD3g molecule, gamma (CD3-TCR complex) [Source:HGNC Symbol;Acc:1675]
CD4	ENSG00000010610	12	6896024	6929974	CD4 molecule [Source:HGNC Symbol;Acc:1678]
CD40	ENSG00000101017	20	44746911	44758502	CD40 molecule, TNF receptor superfamily member 5 [Source:HGNC Symbol;Acc:11919]
CD44	ENSG00000026508	11	35160417	35253949	CD44 molecule (Indian blood group) [Source:HGNC Symbol;Acc:1681]
CD46	ENSG00000117335	1	207925402	207968858	CD46 molecule, complement regulatory protein [Source:HGNC Symbol;Acc:6953]
CD47	ENSG00000196776	3	107762145	107809872	CD47 molecule [Source:HGNC Symbol;Acc:1682]
CD48	ENSG00000117091	1	160648536	160681641	CD48 molecule [Source:HGNC Symbol;Acc:1683]
CD5	ENSG00000110448	11	60869867	60895324	CD5 molecule [Source:HGNC Symbol;Acc:1685]
CD52	ENSG00000169442	1	26644448	26647014	CD52 molecule [Source:HGNC Symbol;Acc:1804]
CD53	ENSG00000143119	1	111415775	111442550	CD53 molecule [Source:HGNC Symbol;Acc:1686]
CD55	ENSG00000196352	1	207494853	207534311	CD55 molecule, decay accelerating factor for complement (Cromer blood group) [Source:HGNC Symbol;Acc:2665]
CD58	ENSG00000116815	1	117057157	117113661	CD58 molecule [Source:HGNC Symbol;Acc:1688]
CD59	ENSG00000085063	11	33719807	33757991	CD59 molecule, complement regulatory protein [Source:HGNC Symbol;Acc:1689]
CD6	ENSG00000013725	11	60739115	60787849	CD6 molecule [Source:HGNC Symbol;Acc:1691]
CD63	ENSG00000135404	12	56119107	56123491	CD63 molecule [Source:HGNC Symbol;Acc:1692]
CD68	ENSG00000129226	17	7482785	7485429	CD68 molecule [Source:HGNC Symbol;Acc:1693]
CD69	ENSG00000110848	12	9905082	9913497	CD69 molecule [Source:HGNC Symbol;Acc:1694]
CD7	ENSG00000173762	17	80272744	80275478	CD7 molecule [Source:HGNC Symbol;Acc:1695]
CD70	ENSG00000125726	19	6583194	6604114	CD70 molecule [Source:HGNC Symbol;Acc:11937]
CD72	ENSG00000137101	9	35609530	35646807	CD72 molecule [Source:HGNC Symbol;Acc:1696]
CD74	ENSG00000019582	5	149781200	149792492	CD74 molecule, major histocompatibility complex, class II invariant chain [Source:HGNC Symbol;Acc:1697]
CD79A	ENSG00000105369	19	42381190	42385439	CD79a molecule, immunoglobulin-associated alpha [Source:HGNC Symbol;Acc:1698]
CD79B	ENSG00000007312	17	62006100	62009714	CD79b molecule, immunoglobulin-associated beta [Source:HGNC Symbol;Acc:1699]
CD80	ENSG00000121594	3	119243140	119278449	CD80 molecule [Source:HGNC Symbol;Acc:1700]
CD81	ENSG00000110651	11	2397407	2418649	CD81 molecule [Source:HGNC Symbol;Acc:1701]
CD82	ENSG00000085117	11	44585977	44641913	CD82 molecule [Source:HGNC Symbol;Acc:6210]
CD83	ENSG00000112149	6	14117872	14137149	CD83 molecule [Source:HGNC Symbol;Acc:1703]
CD84	ENSG00000066294	1	160510885	160549306	CD84 molecule [Source:HGNC Symbol;Acc:1704]
CD86	ENSG00000114013	3	121774213	121839983	CD86 molecule [Source:HGNC Symbol;Acc:1705]
CD8A	ENSG00000153563	2	87011729	87035519	CD8a molecule [Source:HGNC Symbol;Acc:1706]
CD8B	ENSG00000172116	2	87042462	87089047	CD8b molecule [Source:HGNC Symbol;Acc:1707]
CD9	ENSG00000010278	12	6308881	6347425	CD9 molecule [Source:HGNC Symbol;Acc:1709]
CD93	ENSG00000125810	20	23059986	23066977	CD93 molecule [Source:HGNC Symbol;Acc:15855]
CD96	ENSG00000153283	3	111011566	111384597	CD96 molecule [Source:HGNC Symbol;Acc:16892]
CD97	ENSG00000123146	19	14491313	14519537	CD97 molecule [Source:HGNC Symbol;Acc:1711]
CDA	ENSG00000158825	1	20915441	20945401	cytidine deaminase [Source:HGNC Symbol;Acc:1712]
CDC25A	ENSG00000164045	3	48198636	48229892	cell division cycle 25A [Source:HGNC Symbol;Acc:1725]
CDC25B	ENSG00000101224	20	3767578	3786762	cell division cycle 25B [Source:HGNC Symbol;Acc:1726]
CDC25C	ENSG00000158402	5	137620954	137674044	cell division cycle 25C [Source:HGNC Symbol;Acc:1727]
CDC42	ENSG00000070831	1	22379120	22419437	cell division cycle 42 [Source:HGNC Symbol;Acc:1736]
CDC42BPA	ENSG00000143776	1	227177566	227506175	CDC42 binding protein kinase alpha (DMPK-like) [Source:HGNC Symbol;Acc:1737]
CDC42BPB	ENSG00000198752	14	103398716	103523799	CDC42 binding protein kinase beta (DMPK-like) [Source:HGNC Symbol;Acc:1738]
CDC42BPG	ENSG00000171219	11	64590859	64612041	CDC42 binding protein kinase gamma (DMPK-like) [Source:HGNC Symbol;Acc:29829]
CDC7	ENSG00000097046	1	91966408	91991321	cell division cycle 7 [Source:HGNC Symbol;Acc:1745]
CDCP1	ENSG00000163814	3	45123770	45187914	CUB domain containing protein 1 [Source:HGNC Symbol;Acc:24357]
CDH1	ENSG00000039068	16	68771128	68869451	cadherin 1, type 1, E-cadherin (epithelial) [Source:HGNC Symbol;Acc:1748]
CDH13	ENSG00000140945	16	82660408	83830204	cadherin 13 [Source:HGNC Symbol;Acc:1753]
CDH2	ENSG00000170558	18	25530930	25757410	cadherin 2, type 1, N-cadherin (neuronal) [Source:HGNC Symbol;Acc:1759]
CDK1	ENSG00000170312	10	62538089	62554610	cyclin-dependent kinase 1 [Source:HGNC Symbol;Acc:1722]
CDK10	ENSG00000185324	16	89747145	89762772	cyclin-dependent kinase 10 [Source:HGNC Symbol;Acc:1770]
CDK11A	ENSG00000008128	1	1634169	1655766	cyclin-dependent kinase 11A [Source:HGNC Symbol;Acc:1730]
CDK11B	ENSG00000248333	1	1570603	1590473	cyclin-dependent kinase 11B [Source:HGNC Symbol;Acc:1729]
CDK12	ENSG00000167258	17	37617764	37721160	cyclin-dependent kinase 12 [Source:HGNC Symbol;Acc:24224]
CDK13	ENSG00000065883	7	39989636	40136733	cyclin-dependent kinase 13 [Source:HGNC Symbol;Acc:1733]
CDK14	ENSG00000058091	7	90095738	90839905	cyclin-dependent kinase 14 [Source:HGNC Symbol;Acc:8883]
CDK15	ENSG00000138395	2	202655184	202760273	cyclin-dependent kinase 15 [Source:HGNC Symbol;Acc:14434]
CDK17	ENSG00000059758	12	96672039	96794338	cyclin-dependent kinase 17 [Source:HGNC Symbol;Acc:8750]
CDK18	ENSG00000117266	1	205473723	205501921	cyclin-dependent kinase 18 [Source:HGNC Symbol;Acc:8751]
CDK19	ENSG00000155111	6	110931181	111137161	cyclin-dependent kinase 19 [Source:HGNC Symbol;Acc:19338]
CDK2	ENSG00000123374	12	56360553	56366568	cyclin-dependent kinase 2 [Source:HGNC Symbol;Acc:1771]
CDK20	ENSG00000156345	9	90581356	90589668	cyclin-dependent kinase 20 [Source:HGNC Symbol;Acc:21420]
CDK3	ENSG00000250506	17	73996987	74002080	cyclin-dependent kinase 3 [Source:HGNC Symbol;Acc:1772]
CDK4	ENSG00000135446	12	58141510	58149796	cyclin-dependent kinase 4 [Source:HGNC Symbol;Acc:1773]
CDK5	ENSG00000164885	7	150750899	150755617	cyclin-dependent kinase 5 [Source:HGNC Symbol;Acc:1774]
CDK5R1	ENSG00000176749	17	30813637	30818274	cyclin-dependent kinase 5, regulatory subunit 1 (p35) [Source:HGNC Symbol;Acc:1775]
CDK6	ENSG00000105810	7	92234235	92465908	cyclin-dependent kinase 6 [Source:HGNC Symbol;Acc:1777]
CDK7	ENSG00000134058	5	68530668	68573250	cyclin-dependent kinase 7 [Source:HGNC Symbol;Acc:1778]
CDK8	ENSG00000132964	13	26828276	26979375	cyclin-dependent kinase 8 [Source:HGNC Symbol;Acc:1779]
CDK9	ENSG00000136807	9	130547958	130553066	cyclin-dependent kinase 9 [Source:HGNC Symbol;Acc:1780]
CDKL1	ENSG00000100490	14	50796310	50883179	cyclin-dependent kinase-like 1 (CDC2-related kinase) [Source:HGNC Symbol;Acc:1781]
CDKL3	ENSG00000006837	5	133541305	133706738	cyclin-dependent kinase-like 3 [Source:HGNC Symbol;Acc:15483]
CDKN1A	ENSG00000124762	6	36644305	36655116	cyclin-dependent kinase inhibitor 1A (p21, Cip1) [Source:HGNC Symbol;Acc:1784]
CDNF	ENSG00000185267	10	14861249	14880574	cerebral dopamine neurotrophic factor [Source:HGNC Symbol;Acc:24913]
CEACAM1	ENSG00000079385	19	43011456	43065386	carcinoembryonic antigen-related cell adhesion molecule 1 (biliary glycoprotein) [Source:HGNC Symbol;Acc:1814]
CEACAM3	ENSG00000170956	19	42300369	42315591	carcinoembryonic antigen-related cell adhesion molecule 3 [Source:HGNC Symbol;Acc:1815]
CEACAM6	ENSG00000086548	19	42254885	42276113	carcinoembryonic antigen-related cell adhesion molecule 6 (non-specific cross reacting antigen) [Source:HGNC Symbol;Acc:1818]
CEACAM8	ENSG00000124469	19	43084393	43099207	carcinoembryonic antigen-related cell adhesion molecule 8 [Source:HGNC Symbol;Acc:1820]
CECR1	ENSG00000093072	22	17660194	17702879	cat eye syndrome chromosome region, candidate 1 [Source:HGNC Symbol;Acc:1839]
CEL	ENSG00000170835	9	135937365	135947248	carboxyl ester lipase [Source:HGNC Symbol;Acc:1848]
CELA1	ENSG00000139610	12	51722227	51740463	chymotrypsin-like elastase family, member 1 [Source:HGNC Symbol;Acc:3308]
CELA2B	ENSG00000215704	1	15792404	15817895	chymotrypsin-like elastase family, member 2B [Source:HGNC Symbol;Acc:29995]
CELSR1	ENSG00000075275	22	46756731	46933067	cadherin, EGF LAG seven-pass G-type receptor 1 [Source:HGNC Symbol;Acc:1850]
CELSR2	ENSG00000143126	1	109792641	109818372	cadherin, EGF LAG seven-pass G-type receptor 2 [Source:HGNC Symbol;Acc:3231]
CELSR3	ENSG00000008300	3	48673902	48700348	cadherin, EGF LAG seven-pass G-type receptor 3 [Source:HGNC Symbol;Acc:3230]
CES1	ENSG00000198848	16	55836763	55867249	carboxylesterase 1 [Source:HGNC Symbol;Acc:1863]
CES2	ENSG00000172831	16	66968347	66978999	carboxylesterase 2 [Source:HGNC Symbol;Acc:1864]
CES3	ENSG00000172828	16	66995140	67009051	carboxylesterase 3 [Source:HGNC Symbol;Acc:1865]
CES4A	ENSG00000172824	16	67022492	67043661	carboxylesterase 4A [Source:HGNC Symbol;Acc:26741]
CETP	ENSG00000087237	16	56995762	57017757	cholesteryl ester transfer protein, plasma [Source:HGNC Symbol;Acc:1869]
CFD	ENSG00000197766	19	859453	863453	complement factor D (adipsin) [Source:HGNC Symbol;Acc:2771]
CFH	ENSG00000000971	1	196621008	196716634	complement factor H [Source:HGNC Symbol;Acc:4883]
CGREF1	ENSG00000138028	2	27321757	27341995	cell growth regulator with EF-hand domain 1 [Source:HGNC Symbol;Acc:16962]
CHAD	ENSG00000136457	17	48541857	48546327	chondroadherin [Source:HGNC Symbol;Acc:1909]
CHADL	ENSG00000100399	22	41625517	41636938	chondroadherin-like [Source:HGNC Symbol;Acc:25165]
CHEK1	ENSG00000149554	11	125495036	125546150	checkpoint kinase 1 [Source:HGNC Symbol;Acc:1925]
CHEK2	ENSG00000183765	22	29083731	29138410	checkpoint kinase 2 [Source:HGNC Symbol;Acc:16627]
CHGA	ENSG00000100604	14	93389425	93401638	chromogranin A (parathyroid secretory protein 1) [Source:HGNC Symbol;Acc:1929]
CHGB	ENSG00000089199	20	5892076	5906007	chromogranin B (secretogranin 1) [Source:HGNC Symbol;Acc:1930]
CHI3L1	ENSG00000133048	1	203148059	203155877	chitinase 3-like 1 (cartilage glycoprotein-39) [Source:HGNC Symbol;Acc:1932]
CHI3L2	ENSG00000064886	1	111743393	111786062	chitinase 3-like 2 [Source:HGNC Symbol;Acc:1933]
CHID1	ENSG00000177830	11	867357	915058	chitinase domain containing 1 [Source:HGNC Symbol;Acc:28474]
CHIT1	ENSG00000133063	1	203181955	203242769	chitinase 1 (chitotriosidase) [Source:HGNC Symbol;Acc:1936]
CHL1	ENSG00000134121	3	238279	451090	cell adhesion molecule L1-like [Source:HGNC Symbol;Acc:1939]
CHRFAM7A	ENSG00000166664	15	30653443	30686052	CHRNA7 (cholinergic receptor, nicotinic, alpha 7, exons 5-10) and FAM7A (family with sequence similarity 7A, exons A-E) fusion [Source:HGNC Symbol;Acc:15781]
CHRM3	ENSG00000133019	1	239549865	240078750	cholinergic receptor, muscarinic 3 [Source:HGNC Symbol;Acc:1952]
CHRM5	ENSG00000184984	15	34260921	34357291	cholinergic receptor, muscarinic 5 [Source:HGNC Symbol;Acc:1954]
CHRNA10	ENSG00000129749	11	3686817	3692614	cholinergic receptor, nicotinic, alpha 10 (neuronal) [Source:HGNC Symbol;Acc:13800]
CHRNA2	ENSG00000120903	8	27317279	27337400	cholinergic receptor, nicotinic, alpha 2 (neuronal) [Source:HGNC Symbol;Acc:1956]
CHRNB1	ENSG00000170175	17	7348380	7361026	cholinergic receptor, nicotinic, beta 1 (muscle) [Source:HGNC Symbol;Acc:1961]
CHRNB2	ENSG00000160716	1	154540257	154552502	cholinergic receptor, nicotinic, beta 2 (neuronal) [Source:HGNC Symbol;Acc:1962]
CHRNE	ENSG00000108556	17	4801069	4806369	cholinergic receptor, nicotinic, epsilon (muscle) [Source:HGNC Symbol;Acc:1966]
CHRNG	ENSG00000196811	2	233404437	233411113	cholinergic receptor, nicotinic, gamma (muscle) [Source:HGNC Symbol;Acc:1967]
CHST10	ENSG00000115526	2	101008327	101034118	carbohydrate sulfotransferase 10 [Source:HGNC Symbol;Acc:19650]
CHST11	ENSG00000171310	12	104849073	105155792	carbohydrate (chondroitin 4) sulfotransferase 11 [Source:HGNC Symbol;Acc:17422]
CHST12	ENSG00000136213	7	2443223	2474242	carbohydrate (chondroitin 4) sulfotransferase 12 [Source:HGNC Symbol;Acc:17423]
CHST13	ENSG00000180767	3	126243126	126262134	carbohydrate (chondroitin 4) sulfotransferase 13 [Source:HGNC Symbol;Acc:21755]
CHST2	ENSG00000175040	3	142838173	142841800	carbohydrate (N-acetylglucosamine-6-O) sulfotransferase 2 [Source:HGNC Symbol;Acc:1970]
CHST8	ENSG00000124302	19	34112861	34264414	carbohydrate (N-acetylgalactosamine 4-0) sulfotransferase 8 [Source:HGNC Symbol;Acc:15993]
CHSY1	ENSG00000131873	15	101715928	101792137	chondroitin sulfate synthase 1 [Source:HGNC Symbol;Acc:17198]
CHUK	ENSG00000213341	10	101948055	101989376	conserved helix-loop-helix ubiquitous kinase [Source:HGNC Symbol;Acc:1974]
CILP	ENSG00000138615	15	65488337	65503826	cartilage intermediate layer protein, nucleotide pyrophosphohydrolase [Source:HGNC Symbol;Acc:1980]
CILP2	ENSG00000160161	19	19649057	19657468	cartilage intermediate layer protein 2 [Source:HGNC Symbol;Acc:24213]
CISD1	ENSG00000122873	10	60028818	60049346	CDGSH iron sulfur domain 1 [Source:HGNC Symbol;Acc:30880]
CIT	ENSG00000122966	12	120123595	120315095	citron (rho-interacting, serine/threonine kinase 21) [Source:HGNC Symbol;Acc:1985]
CKLF	ENSG00000217555	16	66586466	66600154	chemokine-like factor [Source:HGNC Symbol;Acc:13253]
CLCF1	ENSG00000175505	11	67131639	67141648	cardiotrophin-like cytokine factor 1 [Source:HGNC Symbol;Acc:17412]
CLCN1	ENSG00000188037	7	143013219	143049176	chloride channel, voltage-sensitive 1 [Source:HGNC Symbol;Acc:2019]
CLCN2	ENSG00000114859	3	184063973	184079439	chloride channel, voltage-sensitive 2 [Source:HGNC Symbol;Acc:2020]
CLCN3	ENSG00000109572	4	170533784	170644824	chloride channel, voltage-sensitive 3 [Source:HGNC Symbol;Acc:2021]
CLEC10A	ENSG00000132514	17	6977856	6983626	C-type lectin domain family 10, member A [Source:HGNC Symbol;Acc:16916]
CLEC11A	ENSG00000105472	19	51226586	51228974	C-type lectin domain family 11, member A [Source:HGNC Symbol;Acc:10576]
CLEC3B	ENSG00000163815	3	45043040	45077563	C-type lectin domain family 3, member B [Source:HGNC Symbol;Acc:11891]
CLEC4C	ENSG00000198178	12	7882011	7904201	C-type lectin domain family 4, member C [Source:HGNC Symbol;Acc:13258]
CLK1	ENSG00000013441	2	201717732	201729422	CDC-like kinase 1 [Source:HGNC Symbol;Acc:2068]
CLK2	ENSG00000176444	1	155232659	155248282	CDC-like kinase 2 [Source:HGNC Symbol;Acc:2069]
CLK3	ENSG00000179335	15	74890841	74932057	CDC-like kinase 3 [Source:HGNC Symbol;Acc:2071]
CLK4	ENSG00000113240	5	178029665	178057616	CDC-like kinase 4 [Source:HGNC Symbol;Acc:13659]
CLSTN1	ENSG00000171603	1	9789084	9884584	calsyntenin 1 [Source:HGNC Symbol;Acc:17447]
CLU	ENSG00000120885	8	27454434	27472548	clusterin [Source:HGNC Symbol;Acc:2095]
CMKLR1	ENSG00000174600	12	108681821	108733118	chemokine-like receptor 1 [Source:HGNC Symbol;Acc:2121]
CNDP1	ENSG00000150656	18	72201675	72254448	carnosine dipeptidase 1 (metallopeptidase M20 family) [Source:HGNC Symbol;Acc:20675]
CNGA1	ENSG00000198515	4	47937994	48018689	cyclic nucleotide gated channel alpha 1 [Source:HGNC Symbol;Acc:2148]
CNGA4	ENSG00000132259	11	6255995	6265659	cyclic nucleotide gated channel alpha 4 [Source:HGNC Symbol;Acc:2152]
CNGB1	ENSG00000070729	16	57917503	58005020	cyclic nucleotide gated channel beta 1 [Source:HGNC Symbol;Acc:2151]
CNP	ENSG00000173786	17	40118759	40129749	2',3'-cyclic nucleotide 3' phosphodiesterase [Source:HGNC Symbol;Acc:2158]
CNR1	ENSG00000118432	6	88849583	88876078	cannabinoid receptor 1 (brain) [Source:HGNC Symbol;Acc:2159]
CNR2	ENSG00000188822	1	24197016	24285549	cannabinoid receptor 2 (macrophage) [Source:HGNC Symbol;Acc:2160]
CNTF	ENSG00000242689	11	58390146	58393198	ciliary neurotrophic factor [Source:HGNC Symbol;Acc:2169]
CNTNAP3	ENSG00000106714	9	39072764	39288312	contactin associated protein-like 3 [Source:HGNC Symbol;Acc:13834]
COCH	ENSG00000100473	14	31343720	31364271	cochlin [Source:HGNC Symbol;Acc:2180]
COL10A1	ENSG00000123500	6	116440086	116479910	collagen, type X, alpha 1 [Source:HGNC Symbol;Acc:2185]
COL11A2	ENSG00000204248	6	33130458	33160276	collagen, type XI, alpha 2 [Source:HGNC Symbol;Acc:2187]
COL13A1	ENSG00000197467	10	71561644	71724031	collagen, type XIII, alpha 1 [Source:HGNC Symbol;Acc:2190]
COL15A1	ENSG00000204291	9	101705461	101833069	collagen, type XV, alpha 1 [Source:HGNC Symbol;Acc:2192]
COL17A1	ENSG00000065618	10	105791044	105845760	collagen, type XVII, alpha 1 [Source:HGNC Symbol;Acc:2194]
COL18A1	ENSG00000182871	21	46825052	46933634	collagen, type XVIII, alpha 1 [Source:HGNC Symbol;Acc:2195]
COL19A1	ENSG00000082293	6	70576463	70919679	collagen, type XIX, alpha 1 [Source:HGNC Symbol;Acc:2196]
COL1A1	ENSG00000108821	17	48260650	48278993	collagen, type I, alpha 1 [Source:HGNC Symbol;Acc:2197]
COL23A1	ENSG00000050767	5	177664619	178017556	collagen, type XXIII, alpha 1 [Source:HGNC Symbol;Acc:22990]
COL24A1	ENSG00000171502	1	86194916	86622626	collagen, type XXIV, alpha 1 [Source:HGNC Symbol;Acc:20821]
COL26A1	ENSG00000160963	7	101006101	101202304	collagen, type XXVI, alpha 1 [Source:HGNC Symbol;Acc:18038]
COL27A1	ENSG00000196739	9	116917840	117074791	collagen, type XXVII, alpha 1 [Source:HGNC Symbol;Acc:22986]
COL4A1	ENSG00000187498	13	110801318	110959496	collagen, type IV, alpha 1 [Source:HGNC Symbol;Acc:2202]
COL4A2	ENSG00000134871	13	110958159	111165374	collagen, type IV, alpha 2 [Source:HGNC Symbol;Acc:2203]
COL4A3	ENSG00000169031	2	228029281	228179508	collagen, type IV, alpha 3 (Goodpasture antigen) [Source:HGNC Symbol;Acc:2204]
COL4A4	ENSG00000081052	2	227867427	228028829	collagen, type IV, alpha 4 [Source:HGNC Symbol;Acc:2206]
COL5A1	ENSG00000130635	9	137533620	137736686	collagen, type V, alpha 1 [Source:HGNC Symbol;Acc:2209]
COL5A2	ENSG00000204262	2	189896622	190044605	collagen, type V, alpha 2 [Source:HGNC Symbol;Acc:2210]
COL5A3	ENSG00000080573	19	10070237	10121147	collagen, type V, alpha 3 [Source:HGNC Symbol;Acc:14864]
COL6A1	ENSG00000142156	21	47401651	47424964	collagen, type VI, alpha 1 [Source:HGNC Symbol;Acc:2211]
COL6A2	ENSG00000142173	21	47518011	47552763	collagen, type VI, alpha 2 [Source:HGNC Symbol;Acc:2212]
COL6A3	ENSG00000163359	2	238232646	238323018	collagen, type VI, alpha 3 [Source:HGNC Symbol;Acc:2213]
COL6A6	ENSG00000206384	3	130279178	130396999	collagen, type VI, alpha 6 [Source:HGNC Symbol;Acc:27023]
COL7A1	ENSG00000114270	3	48601506	48632700	collagen, type VII, alpha 1 [Source:HGNC Symbol;Acc:2214]
COL8A2	ENSG00000171812	1	36560837	36590821	collagen, type VIII, alpha 2 [Source:HGNC Symbol;Acc:2216]
COL9A2	ENSG00000049089	1	40766159	40783488	collagen, type IX, alpha 2 [Source:HGNC Symbol;Acc:2218]
COL9A3	ENSG00000092758	20	61447596	61472511	collagen, type IX, alpha 3 [Source:HGNC Symbol;Acc:2219]
COLQ	ENSG00000206561	3	15491640	15563258	collagen-like tail subunit (single strand of homotrimer) of asymmetric acetylcholinesterase [Source:HGNC Symbol;Acc:2226]
COMT	ENSG00000093010	22	19929130	19957498	catechol-O-methyltransferase [Source:HGNC Symbol;Acc:2228]
COPA	ENSG00000122218	1	160259063	160313190	coatomer protein complex, subunit alpha [Source:HGNC Symbol;Acc:2230]
CORIN	ENSG00000145244	4	47596015	47840123	corin, serine peptidase [Source:HGNC Symbol;Acc:19012]
CORT	ENSG00000241563	1	10509776	10511959	cortistatin [Source:HGNC Symbol;Acc:2257]
CP	ENSG00000047457	3	148880197	148939842	ceruloplasmin (ferroxidase) [Source:HGNC Symbol;Acc:2295]
CPA3	ENSG00000163751	3	148583043	148614983	carboxypeptidase A3 (mast cell) [Source:HGNC Symbol;Acc:2298]
CPA5	ENSG00000158525	7	129984630	130008571	carboxypeptidase A5 [Source:HGNC Symbol;Acc:15722]
CPAMD8	ENSG00000160111	19	17003758	17137625	C3 and PZP-like, alpha-2-macroglobulin domain containing 8 [Source:HGNC Symbol;Acc:23228]
CPM	ENSG00000135678	12	69235977	69365350	carboxypeptidase M [Source:HGNC Symbol;Acc:2311]
CPQ	ENSG00000104324	8	97657455	98161882	carboxypeptidase Q [Source:HGNC Symbol;Acc:16910]
CPS1	ENSG00000021826	2	211342406	211543831	carbamoyl-phosphate synthase 1, mitochondrial [Source:HGNC Symbol;Acc:2323]
CPT1A	ENSG00000110090	11	68522088	68611878	carnitine palmitoyltransferase 1A (liver) [Source:HGNC Symbol;Acc:2328]
CPT1B	ENSG00000205560	22	51007290	51017899	carnitine palmitoyltransferase 1B (muscle) [Source:HGNC Symbol;Acc:2329]
CPT2	ENSG00000157184	1	53662101	53679869	carnitine palmitoyltransferase 2 [Source:HGNC Symbol;Acc:2330]
CPXM1	ENSG00000088882	20	2774715	2781283	carboxypeptidase X (M14 family), member 1 [Source:HGNC Symbol;Acc:15771]
CR1	ENSG00000203710	1	207669492	207813992	complement component (3b/4b) receptor 1 (Knops blood group) [Source:HGNC Symbol;Acc:2334]
CR1L	ENSG00000197721	1	207818458	207911761	complement component (3b/4b) receptor 1-like [Source:HGNC Symbol;Acc:2335]
CR2	ENSG00000117322	1	207627575	207663240	complement component (3d/Epstein Barr virus) receptor 2 [Source:HGNC Symbol;Acc:2336]
CRB2	ENSG00000148204	9	126118449	126142603	crumbs homolog 2 (Drosophila) [Source:HGNC Symbol;Acc:18688]
CREBBP	ENSG00000005339	16	3775055	3930727	CREB binding protein [Source:HGNC Symbol;Acc:2348]
CREG1	ENSG00000143162	1	167498914	167523004	cellular repressor of E1A-stimulated genes 1 [Source:HGNC Symbol;Acc:2351]
CREG2	ENSG00000175874	2	101962013	102004057	cellular repressor of E1A-stimulated genes 2 [Source:HGNC Symbol;Acc:14272]
CRELD2	ENSG00000184164	22	50311815	50321188	cysteine-rich with EGF-like domains 2 [Source:HGNC Symbol;Acc:28150]
CRHBP	ENSG00000145708	5	76248538	76276983	corticotropin releasing hormone binding protein [Source:HGNC Symbol;Acc:2356]
CRHR2	ENSG00000106113	7	30692200	30739745	corticotropin releasing hormone receptor 2 [Source:HGNC Symbol;Acc:2358]
CRIM1	ENSG00000150938	2	36583069	36778278	cysteine rich transmembrane BMP regulator 1 (chordin-like) [Source:HGNC Symbol;Acc:2359]
CRISP2	ENSG00000124490	6	49660073	49681274	cysteine-rich secretory protein 2 [Source:HGNC Symbol;Acc:12024]
CRISP3	ENSG00000096006	6	49695097	49712150	cysteine-rich secretory protein 3 [Source:HGNC Symbol;Acc:16904]
CRISPLD2	ENSG00000103196	16	84853590	84954374	cysteine-rich secretory protein LCCL domain containing 2 [Source:HGNC Symbol;Acc:25248]
CRLF1	ENSG00000006016	19	18683030	18718551	cytokine receptor-like factor 1 [Source:HGNC Symbol;Acc:2364]
CRTAM	ENSG00000109943	11	122709208	122743347	cytotoxic and regulatory T cell molecule [Source:HGNC Symbol;Acc:24313]
CRTAP	ENSG00000170275	3	33155471	33189265	cartilage associated protein [Source:HGNC Symbol;Acc:2379]
CRY2	ENSG00000121671	11	45868669	45904798	cryptochrome 2 (photolyase-like) [Source:HGNC Symbol;Acc:2385]
CSF1	ENSG00000184371	1	110452864	110473614	colony stimulating factor 1 (macrophage) [Source:HGNC Symbol;Acc:2432]
CSF1R	ENSG00000182578	5	149432854	149492935	colony stimulating factor 1 receptor [Source:HGNC Symbol;Acc:2433]
CSF2RB	ENSG00000100368	22	37309670	37336491	colony stimulating factor 2 receptor, beta, low-affinity (granulocyte-macrophage) [Source:HGNC Symbol;Acc:2436]
CSF3R	ENSG00000119535	1	36931644	36948879	colony stimulating factor 3 receptor (granulocyte) [Source:HGNC Symbol;Acc:2439]
CSK	ENSG00000103653	15	75074398	75095539	c-src tyrosine kinase [Source:HGNC Symbol;Acc:2444]
CSNK1A1	ENSG00000113712	5	148871760	148931007	casein kinase 1, alpha 1 [Source:HGNC Symbol;Acc:2451]
CSNK1A1L	ENSG00000180138	13	37677398	37679803	casein kinase 1, alpha 1-like [Source:HGNC Symbol;Acc:20289]
CSNK1D	ENSG00000141551	17	80196899	80231607	casein kinase 1, delta [Source:HGNC Symbol;Acc:2452]
CSNK1E	ENSG00000213923	22	38686697	38794527	casein kinase 1, epsilon [Source:HGNC Symbol;Acc:2453]
CSNK1G1	ENSG00000169118	15	64457716	64648442	casein kinase 1, gamma 1 [Source:HGNC Symbol;Acc:2454]
CSNK1G2	ENSG00000133275	19	1941188	1981337	casein kinase 1, gamma 2 [Source:HGNC Symbol;Acc:2455]
CSNK1G3	ENSG00000151292	5	122847793	122952739	casein kinase 1, gamma 3 [Source:HGNC Symbol;Acc:2456]
CSNK2A1	ENSG00000101266	20	459116	524465	casein kinase 2, alpha 1 polypeptide [Source:HGNC Symbol;Acc:2457]
CSNK2A2	ENSG00000070770	16	58191811	58231824	casein kinase 2, alpha prime polypeptide [Source:HGNC Symbol;Acc:2459]
CSPG4	ENSG00000173546	15	75966663	76005189	chondroitin sulfate proteoglycan 4 [Source:HGNC Symbol;Acc:2466]
CST3	ENSG00000101439	20	23608534	23619110	cystatin C [Source:HGNC Symbol;Acc:2475]
CST7	ENSG00000077984	20	24929866	24940564	cystatin F (leukocystatin) [Source:HGNC Symbol;Acc:2479]
CTBS	ENSG00000117151	1	85015289	85040163	chitobiase, di-N-acetyl- [Source:HGNC Symbol;Acc:2496]
CTDSP1	ENSG00000144579	2	219262979	219270664	CTD (carboxy-terminal domain, RNA polymerase II, polypeptide A) small phosphatase 1 [Source:HGNC Symbol;Acc:21614]
CTF1	ENSG00000150281	16	30907928	30914881	cardiotrophin 1 [Source:HGNC Symbol;Acc:2499]
CTGF	ENSG00000118523	6	132269316	132272513	connective tissue growth factor [Source:HGNC Symbol;Acc:2500]
CTLA4	ENSG00000163599	2	204732509	204738683	cytotoxic T-lymphocyte-associated protein 4 [Source:HGNC Symbol;Acc:2505]
CTNNB1	ENSG00000168036	3	41236328	41301587	catenin (cadherin-associated protein), beta 1, 88kDa [Source:HGNC Symbol;Acc:2514]
CTRC	ENSG00000162438	1	15764935	15775737	chymotrypsin C (caldecrin) [Source:HGNC Symbol;Acc:2523]
CTSA	ENSG00000064601	20	44518783	44527459	cathepsin A [Source:HGNC Symbol;Acc:9251]
CTSB	ENSG00000164733	8	11700033	11726957	cathepsin B [Source:HGNC Symbol;Acc:2527]
CTSC	ENSG00000109861	11	88026760	88070955	cathepsin C [Source:HGNC Symbol;Acc:2528]
CTSD	ENSG00000117984	11	1773982	1785222	cathepsin D [Source:HGNC Symbol;Acc:2529]
CTSE	ENSG00000196188	1	206317459	206332104	cathepsin E [Source:HGNC Symbol;Acc:2530]
CTSF	ENSG00000174080	11	66330934	66336312	cathepsin F [Source:HGNC Symbol;Acc:2531]
CTSG	ENSG00000100448	14	25042728	25045466	cathepsin G [Source:HGNC Symbol;Acc:2532]
CTSH	ENSG00000103811	15	79213400	79241916	cathepsin H [Source:HGNC Symbol;Acc:2535]
CTSK	ENSG00000143387	1	150768684	150780799	cathepsin K [Source:HGNC Symbol;Acc:2536]
CTSS	ENSG00000163131	1	150702672	150738433	cathepsin S [Source:HGNC Symbol;Acc:2545]
CTSW	ENSG00000172543	11	65647280	65651212	cathepsin W [Source:HGNC Symbol;Acc:2546]
CTSZ	ENSG00000101160	20	57570240	57582302	cathepsin Z [Source:HGNC Symbol;Acc:2547]
CX3CR1	ENSG00000168329	3	39304985	39323226	chemokine (C-X3-C motif) receptor 1 [Source:HGNC Symbol;Acc:2558]
CXCL1	ENSG00000163739	4	74735110	74736959	chemokine (C-X-C motif) ligand 1 (melanoma growth stimulating activity, alpha) [Source:HGNC Symbol;Acc:4602]
CXCL10	ENSG00000169245	4	76942273	76944650	chemokine (C-X-C motif) ligand 10 [Source:HGNC Symbol;Acc:10637]
CXCL16	ENSG00000161921	17	4636821	4643217	chemokine (C-X-C motif) ligand 16 [Source:HGNC Symbol;Acc:16642]
CXCL2	ENSG00000081041	4	74962752	74965010	chemokine (C-X-C motif) ligand 2 [Source:HGNC Symbol;Acc:4603]
CXCL3	ENSG00000163734	4	74902306	74904524	chemokine (C-X-C motif) ligand 3 [Source:HGNC Symbol;Acc:4604]
CXCL5	ENSG00000163735	4	74861359	74864496	chemokine (C-X-C motif) ligand 5 [Source:HGNC Symbol;Acc:10642]
CXCL6	ENSG00000124875	4	74702214	74714781	chemokine (C-X-C motif) ligand 6 [Source:HGNC Symbol;Acc:10643]
CXCL9	ENSG00000138755	4	76922428	76928641	chemokine (C-X-C motif) ligand 9 [Source:HGNC Symbol;Acc:7098]
CXCR1	ENSG00000163464	2	219027568	219031718	chemokine (C-X-C motif) receptor 1 [Source:HGNC Symbol;Acc:6026]
CXCR2	ENSG00000180871	2	218990012	219001976	chemokine (C-X-C motif) receptor 2 [Source:HGNC Symbol;Acc:6027]
CXCR4	ENSG00000121966	2	136871919	136875735	chemokine (C-X-C motif) receptor 4 [Source:HGNC Symbol;Acc:2561]
CXCR5	ENSG00000160683	11	118754475	118768508	chemokine (C-X-C motif) receptor 5 [Source:HGNC Symbol;Acc:1060]
CXCR6	ENSG00000172215	3	45982425	45989845	chemokine (C-X-C motif) receptor 6 [Source:HGNC Symbol;Acc:16647]
CYB5D2	ENSG00000167740	17	4046462	4090605	cytochrome b5 domain containing 2 [Source:HGNC Symbol;Acc:28471]
CYB5R3	ENSG00000100243	22	43013846	43045574	cytochrome b5 reductase 3 [Source:HGNC Symbol;Acc:2873]
CYP11A1	ENSG00000140459	15	74630100	74660081	cytochrome P450, family 11, subfamily A, polypeptide 1 [Source:HGNC Symbol;Acc:2590]
CYP17A1	ENSG00000148795	10	104590288	104597290	cytochrome P450, family 17, subfamily A, polypeptide 1 [Source:HGNC Symbol;Acc:2593]
CYP1B1	ENSG00000138061	2	38294116	38337044	cytochrome P450, family 1, subfamily B, polypeptide 1 [Source:HGNC Symbol;Acc:2597]
CYP20A1	ENSG00000119004	2	204103663	204163009	cytochrome P450, family 20, subfamily A, polypeptide 1 [Source:HGNC Symbol;Acc:20576]
CYP21A2	ENSG00000231852	6	32006042	32009447	cytochrome P450, family 21, subfamily A, polypeptide 2 [Source:HGNC Symbol;Acc:2600]
CYP24A1	ENSG00000019186	20	52769988	52790512	cytochrome P450, family 24, subfamily A, polypeptide 1 [Source:HGNC Symbol;Acc:2602]
CYP26B1	ENSG00000003137	2	72356367	72375167	cytochrome P450, family 26, subfamily B, polypeptide 1 [Source:HGNC Symbol;Acc:20581]
CYP27A1	ENSG00000135929	2	219646472	219680016	cytochrome P450, family 27, subfamily A, polypeptide 1 [Source:HGNC Symbol;Acc:2605]
CYP27B1	ENSG00000111012	12	58156117	58162769	cytochrome P450, family 27, subfamily B, polypeptide 1 [Source:HGNC Symbol;Acc:2606]
CYP2A6	ENSG00000255974	19	41349443	41356352	cytochrome P450, family 2, subfamily A, polypeptide 6 [Source:HGNC Symbol;Acc:2610]
CYP2C8	ENSG00000138115	10	96796530	96829254	cytochrome P450, family 2, subfamily C, polypeptide 8 [Source:HGNC Symbol;Acc:2622]
CYP2D6	ENSG00000100197	22	42522501	42526908	cytochrome P450, family 2, subfamily D, polypeptide 6 [Source:HGNC Symbol;Acc:2625]
CYP2E1	ENSG00000130649	10	135333910	135374724	cytochrome P450, family 2, subfamily E, polypeptide 1 [Source:HGNC Symbol;Acc:2631]
CYP2J2	ENSG00000134716	1	60358980	60392462	cytochrome P450, family 2, subfamily J, polypeptide 2 [Source:HGNC Symbol;Acc:2634]
CYP2R1	ENSG00000186104	11	14899553	14913798	cytochrome P450, family 2, subfamily R, polypeptide 1 [Source:HGNC Symbol;Acc:20580]
CYP2S1	ENSG00000167600	19	41698954	41713444	cytochrome P450, family 2, subfamily S, polypeptide 1 [Source:HGNC Symbol;Acc:15654]
CYP2U1	ENSG00000155016	4	108852525	108874613	cytochrome P450, family 2, subfamily U, polypeptide 1 [Source:HGNC Symbol;Acc:20582]
CYP3A5	ENSG00000106258	7	99245817	99277621	cytochrome P450, family 3, subfamily A, polypeptide 5 [Source:HGNC Symbol;Acc:2638]
CYP3A7	ENSG00000160870	7	99302660	99332819	cytochrome P450, family 3, subfamily A, polypeptide 7 [Source:HGNC Symbol;Acc:2640]
CYP46A1	ENSG00000036530	14	100150641	100193638	cytochrome P450, family 46, subfamily A, polypeptide 1 [Source:HGNC Symbol;Acc:2641]
CYP4B1	ENSG00000142973	1	47223510	47285085	cytochrome P450, family 4, subfamily B, polypeptide 1 [Source:HGNC Symbol;Acc:2644]
CYP4F12	ENSG00000186204	19	15783567	15807984	cytochrome P450, family 4, subfamily F, polypeptide 12 [Source:HGNC Symbol;Acc:18857]
CYP4F2	ENSG00000186115	19	15988833	16008930	cytochrome P450, family 4, subfamily F, polypeptide 2 [Source:HGNC Symbol;Acc:2645]
CYP4F22	ENSG00000171954	19	15619304	15663128	cytochrome P450, family 4, subfamily F, polypeptide 22 [Source:HGNC Symbol;Acc:26820]
CYP4F3	ENSG00000186529	19	15751707	15773635	cytochrome P450, family 4, subfamily F, polypeptide 3 [Source:HGNC Symbol;Acc:2646]
CYP4V2	ENSG00000145476	4	187112674	187134610	cytochrome P450, family 4, subfamily V, polypeptide 2 [Source:HGNC Symbol;Acc:23198]
CYP51A1	ENSG00000001630	7	91741465	91772266	cytochrome P450, family 51, subfamily A, polypeptide 1 [Source:HGNC Symbol;Acc:2649]
CYSLTR2	ENSG00000152207	13	49280951	49283498	cysteinyl leukotriene receptor 2 [Source:HGNC Symbol;Acc:18274]
CYTL1	ENSG00000170891	4	5016313	5021199	cytokine-like 1 [Source:HGNC Symbol;Acc:24435]
DAG1	ENSG00000173402	3	49506146	49573048	dystroglycan 1 (dystrophin-associated glycoprotein 1) [Source:HGNC Symbol;Acc:2666]
DAGLA	ENSG00000134780	11	61447905	61514473	diacylglycerol lipase, alpha [Source:HGNC Symbol;Acc:1165]
DAGLB	ENSG00000164535	7	6448757	6523821	diacylglycerol lipase, beta [Source:HGNC Symbol;Acc:28923]
DAPK1	ENSG00000196730	9	90112143	90323548	death-associated protein kinase 1 [Source:HGNC Symbol;Acc:2674]
DAPK2	ENSG00000035664	15	64199235	64364232	death-associated protein kinase 2 [Source:HGNC Symbol;Acc:2675]
DAPK3	ENSG00000167657	19	3958451	3971121	death-associated protein kinase 3 [Source:HGNC Symbol;Acc:2676]
DARC	ENSG00000213088	1	159173097	159176290	Duffy blood group, atypical chemokine receptor [Source:HGNC Symbol;Acc:4035]
DBF4	ENSG00000006634	7	87505531	87538856	DBF4 homolog (S. cerevisiae) [Source:HGNC Symbol;Acc:17364]
DBH	ENSG00000123454	9	136501482	136524466	dopamine beta-hydroxylase (dopamine beta-monooxygenase) [Source:HGNC Symbol;Acc:2689]
DCK	ENSG00000156136	4	71858255	71896631	deoxycytidine kinase [Source:HGNC Symbol;Acc:2704]
DCLK2	ENSG00000170390	4	150999426	151178609	doublecortin-like kinase 2 [Source:HGNC Symbol;Acc:19002]
DCPS	ENSG00000110063	11	126173647	126215644	decapping enzyme, scavenger [Source:HGNC Symbol;Acc:29812]
DCT	ENSG00000080166	13	95089558	95131936	dopachrome tautomerase [Source:HGNC Symbol;Acc:2709]
DDO	ENSG00000203797	6	110712974	110736765	D-aspartate oxidase [Source:HGNC Symbol;Acc:2727]
DDOST	ENSG00000244038	1	20978270	20988000	dolichyl-diphosphooligosaccharide--protein glycosyltransferase subunit (non-catalytic) [Source:HGNC Symbol;Acc:2728]
DDR1	ENSG00000204580	6	30844198	30867933	discoidin domain receptor tyrosine kinase 1 [Source:HGNC Symbol;Acc:2730]
DEAF1	ENSG00000177030	11	644233	706715	DEAF1 transcription factor [Source:HGNC Symbol;Acc:14677]
DEFA3	ENSG00000239839	8	6873391	6875823	defensin, alpha 3, neutrophil-specific [Source:HGNC Symbol;Acc:2762]
DEFA4	ENSG00000164821	8	6793344	6795860	defensin, alpha 4, corticostatin [Source:HGNC Symbol;Acc:2763]
DERL1	ENSG00000136986	8	124025404	124054663	derlin 1 [Source:HGNC Symbol;Acc:28454]
DGAT1	ENSG00000185000	8	145539954	145550573	diacylglycerol O-acyltransferase 1 [Source:HGNC Symbol;Acc:2843]
DGCR6	ENSG00000183628	22	18893541	18901751	DiGeorge syndrome critical region gene 6 [Source:HGNC Symbol;Acc:2846]
DHCR7	ENSG00000172893	11	71139239	71163914	7-dehydrocholesterol reductase [Source:HGNC Symbol;Acc:2860]
DHFR	ENSG00000228716	5	79922047	79950802	dihydrofolate reductase [Source:HGNC Symbol;Acc:2861]
DHFRL1	ENSG00000178700	3	93766680	93782233	dihydrofolate reductase-like 1 [Source:HGNC Symbol;Acc:27309]
DHODH	ENSG00000102967	16	72042487	72058954	dihydroorotate dehydrogenase (quinone) [Source:HGNC Symbol;Acc:2867]
DHRS1	ENSG00000157379	14	24759804	24769039	dehydrogenase/reductase (SDR family) member 1 [Source:HGNC Symbol;Acc:16445]
DHRS12	ENSG00000102796	13	52342129	52378293	dehydrogenase/reductase (SDR family) member 12 [Source:HGNC Symbol;Acc:25832]
DHRS13	ENSG00000167536	17	27224799	27230089	dehydrogenase/reductase (SDR family) member 13 [Source:HGNC Symbol;Acc:28326]
DHRS3	ENSG00000162496	1	12627939	12677737	dehydrogenase/reductase (SDR family) member 3 [Source:HGNC Symbol;Acc:17693]
DHRS4	ENSG00000157326	14	24422795	24438488	dehydrogenase/reductase (SDR family) member 4 [Source:HGNC Symbol;Acc:16985]
DHRS4L2	ENSG00000187630	14	24439148	24475617	dehydrogenase/reductase (SDR family) member 4 like 2 [Source:HGNC Symbol;Acc:19731]
DHRS7	ENSG00000100612	14	60610838	60636574	dehydrogenase/reductase (SDR family) member 7 [Source:HGNC Symbol;Acc:21524]
DHRS7B	ENSG00000109016	17	21026677	21096578	dehydrogenase/reductase (SDR family) member 7B [Source:HGNC Symbol;Acc:24547]
DHRS9	ENSG00000073737	2	169921299	169952677	dehydrogenase/reductase (SDR family) member 9 [Source:HGNC Symbol;Acc:16888]
DIO1	ENSG00000211452	1	54356912	54376759	deiodinase, iodothyronine, type I [Source:HGNC Symbol;Acc:2883]
DKK2	ENSG00000155011	4	107842959	108204963	dickkopf WNT signaling pathway inhibitor 2 [Source:HGNC Symbol;Acc:2892]
DKK3	ENSG00000050165	11	11984653	12031316	dickkopf WNT signaling pathway inhibitor 3 [Source:HGNC Symbol;Acc:2893]
DLD	ENSG00000091140	7	107531415	107572175	dihydrolipoamide dehydrogenase [Source:HGNC Symbol;Acc:2898]
DLK1	ENSG00000185559	14	101192042	101201539	delta-like 1 homolog (Drosophila) [Source:HGNC Symbol;Acc:2907]
DMKN	ENSG00000161249	19	35988122	36004560	dermokine [Source:HGNC Symbol;Acc:25063]
DMPK	ENSG00000104936	19	46272975	46285810	dystrophia myotonica-protein kinase [Source:HGNC Symbol;Acc:2933]
DNAJA1	ENSG00000086061	9	33025209	33039905	DnaJ (Hsp40) homolog, subfamily A, member 1 [Source:HGNC Symbol;Acc:5229]
DNAJB11	ENSG00000090520	3	186285192	186315061	DnaJ (Hsp40) homolog, subfamily B, member 11 [Source:HGNC Symbol;Acc:14889]
DNASE1	ENSG00000213918	16	3661729	3730144	deoxyribonuclease I [Source:HGNC Symbol;Acc:2956]
DNASE1L3	ENSG00000163687	3	58177984	58200424	deoxyribonuclease I-like 3 [Source:HGNC Symbol;Acc:2959]
DNMT1	ENSG00000130816	19	10244021	10341962	DNA (cytosine-5-)-methyltransferase 1 [Source:HGNC Symbol;Acc:2976]
DNMT3A	ENSG00000119772	2	25455845	25565459	DNA (cytosine-5-)-methyltransferase 3 alpha [Source:HGNC Symbol;Acc:2978]
DNMT3B	ENSG00000088305	20	31350191	31397162	DNA (cytosine-5-)-methyltransferase 3 beta [Source:HGNC Symbol;Acc:2979]
DNPEP	ENSG00000123992	2	220238268	220264744	aspartyl aminopeptidase [Source:HGNC Symbol;Acc:2981]
DOT1L	ENSG00000104885	19	2164148	2232577	DOT1-like histone H3K79 methyltransferase [Source:HGNC Symbol;Acc:24948]
DPEP2	ENSG00000167261	16	68021297	68034489	dipeptidase 2 [Source:HGNC Symbol;Acc:23028]
DPEP3	ENSG00000141096	16	68009566	68014732	dipeptidase 3 [Source:HGNC Symbol;Acc:23029]
DPP4	ENSG00000197635	2	162848751	162931052	dipeptidyl-peptidase 4 [Source:HGNC Symbol;Acc:3009]
DPP7	ENSG00000176978	9	140004994	140009629	dipeptidyl-peptidase 7 [Source:HGNC Symbol;Acc:14892]
DPP8	ENSG00000074603	15	65734801	65810042	dipeptidyl-peptidase 8 [Source:HGNC Symbol;Acc:16490]
DPP9	ENSG00000142002	19	4675236	4724685	dipeptidyl-peptidase 9 [Source:HGNC Symbol;Acc:18648]
DPYD	ENSG00000188641	1	97543299	98386605	dihydropyrimidine dehydrogenase [Source:HGNC Symbol;Acc:3012]
DRAXIN	ENSG00000162490	1	11751786	11785914	dorsal inhibitory axon guidance protein [Source:HGNC Symbol;Acc:25054]
DRD4	ENSG00000069696	11	637293	640706	dopamine receptor D4 [Source:HGNC Symbol;Acc:3025]
DST	ENSG00000151914	6	56322785	56819426	dystonin [Source:HGNC Symbol;Acc:1090]
DSTYK	ENSG00000133059	1	205111632	205180727	dual serine/threonine and tyrosine protein kinase [Source:HGNC Symbol;Acc:29043]
DUSP3	ENSG00000108861	17	41843489	41856356	dual specificity phosphatase 3 [Source:HGNC Symbol;Acc:3069]
DUT	ENSG00000128951	15	48623208	48635570	deoxyuridine triphosphatase [Source:HGNC Symbol;Acc:3078]
DYRK1A	ENSG00000157540	21	38738092	38889753	dual-specificity tyrosine-(Y)-phosphorylation regulated kinase 1A [Source:HGNC Symbol;Acc:3091]
DYRK1B	ENSG00000105204	19	40315990	40324841	dual-specificity tyrosine-(Y)-phosphorylation regulated kinase 1B [Source:HGNC Symbol;Acc:3092]
DYRK2	ENSG00000127334	12	68042118	68059186	dual-specificity tyrosine-(Y)-phosphorylation regulated kinase 2 [Source:HGNC Symbol;Acc:3093]
DYRK3	ENSG00000143479	1	206808881	206857764	dual-specificity tyrosine-(Y)-phosphorylation regulated kinase 3 [Source:HGNC Symbol;Acc:3094]
DYRK4	ENSG00000010219	12	4671370	4723325	dual-specificity tyrosine-(Y)-phosphorylation regulated kinase 4 [Source:HGNC Symbol;Acc:3095]
EBI3	ENSG00000105246	19	4229495	4237528	Epstein-Barr virus induced 3 [Source:HGNC Symbol;Acc:3129]
EBPL	ENSG00000123179	13	50234859	50265611	emopamil binding protein-like [Source:HGNC Symbol;Acc:18061]
ECE1	ENSG00000117298	1	21543740	21671997	endothelin converting enzyme 1 [Source:HGNC Symbol;Acc:3146]
ECM1	ENSG00000143369	1	150480538	150486265	extracellular matrix protein 1 [Source:HGNC Symbol;Acc:3153]
EDAR	ENSG00000135960	2	109510927	109605828	ectodysplasin A receptor [Source:HGNC Symbol;Acc:2895]
EDEM2	ENSG00000088298	20	33703167	33865928	ER degradation enhancer, mannosidase alpha-like 2 [Source:HGNC Symbol;Acc:15877]
EDN1	ENSG00000078401	6	12290596	12297427	endothelin 1 [Source:HGNC Symbol;Acc:3176]
EDN3	ENSG00000124205	20	57875482	57901047	endothelin 3 [Source:HGNC Symbol;Acc:3178]
EEF2	ENSG00000167658	19	3976054	3985467	eukaryotic translation elongation factor 2 [Source:HGNC Symbol;Acc:3214]
EEF2K	ENSG00000103319	16	22217603	22298554	eukaryotic elongation factor-2 kinase [Source:HGNC Symbol;Acc:24615]
EFEMP2	ENSG00000172638	11	65633912	65641063	EGF containing fibulin-like extracellular matrix protein 2 [Source:HGNC Symbol;Acc:3219]
EFNA1	ENSG00000169242	1	155099936	155107333	ephrin-A1 [Source:HGNC Symbol;Acc:3221]
EFNA4	ENSG00000243364	1	155036207	155042029	ephrin-A4 [Source:HGNC Symbol;Acc:3224]
EFNA5	ENSG00000184349	5	106712590	107006596	ephrin-A5 [Source:HGNC Symbol;Acc:3225]
EFTUD1	ENSG00000140598	15	82422571	82555104	elongation factor Tu GTP binding domain containing 1 [Source:HGNC Symbol;Acc:25789]
EFTUD2	ENSG00000108883	17	42927311	42977030	elongation factor Tu GTP binding domain containing 2 [Source:HGNC Symbol;Acc:30858]
EGF	ENSG00000138798	4	110834040	110933422	epidermal growth factor [Source:HGNC Symbol;Acc:3229]
EGFL7	ENSG00000172889	9	139553308	139567130	EGF-like-domain, multiple 7 [Source:HGNC Symbol;Acc:20594]
EGFL8	ENSG00000241404	6	32132360	32136058	EGF-like-domain, multiple 8 [Source:HGNC Symbol;Acc:13944]
EGLN1	ENSG00000135766	1	231499497	231560790	egl-9 family hypoxia-inducible factor 1 [Source:HGNC Symbol;Acc:1232]
EGLN2	ENSG00000269858	19	41304901	41314338	egl-9 family hypoxia-inducible factor 2 [Source:HGNC Symbol;Acc:14660]
EGLN3	ENSG00000129521	14	34393437	34931980	egl-9 family hypoxia-inducible factor 3 [Source:HGNC Symbol;Acc:14661]
EHMT1	ENSG00000181090	9	140513444	140764468	euchromatic histone-lysine N-methyltransferase 1 [Source:HGNC Symbol;Acc:24650]
EHMT2	ENSG00000204371	6	31847536	31865464	euchromatic histone-lysine N-methyltransferase 2 [Source:HGNC Symbol;Acc:14129]
EIF2AK1	ENSG00000086232	7	6061881	6098861	eukaryotic translation initiation factor 2-alpha kinase 1 [Source:HGNC Symbol;Acc:24921]
EIF2AK2	ENSG00000055332	2	37326353	37384208	eukaryotic translation initiation factor 2-alpha kinase 2 [Source:HGNC Symbol;Acc:9437]
EIF2AK3	ENSG00000172071	2	88856259	88927094	eukaryotic translation initiation factor 2-alpha kinase 3 [Source:HGNC Symbol;Acc:3255]
EIF2AK4	ENSG00000128829	15	40226347	40327797	eukaryotic translation initiation factor 2 alpha kinase 4 [Source:HGNC Symbol;Acc:19687]
EIF4A1	ENSG00000161960	17	7476024	7482323	eukaryotic translation initiation factor 4A1 [Source:HGNC Symbol;Acc:3282]
EIF4E	ENSG00000151247	4	99792835	99851788	eukaryotic translation initiation factor 4E [Source:HGNC Symbol;Acc:3287]
EIF4H	ENSG00000106682	7	73588575	73611431	eukaryotic translation initiation factor 4H [Source:HGNC Symbol;Acc:12741]
ELANE	ENSG00000197561	19	851014	856242	elastase, neutrophil expressed [Source:HGNC Symbol;Acc:3309]
ELAVL1	ENSG00000066044	19	8023463	8070543	ELAV like RNA binding protein 1 [Source:HGNC Symbol;Acc:3312]
ELOVL3	ENSG00000119915	10	103986085	103989346	ELOVL fatty acid elongase 3 [Source:HGNC Symbol;Acc:18047]
ELOVL6	ENSG00000170522	4	110967002	111120355	ELOVL fatty acid elongase 6 [Source:HGNC Symbol;Acc:15829]
EMC10	ENSG00000161671	19	50979657	50986608	ER membrane protein complex subunit 10 [Source:HGNC Symbol;Acc:27609]
EMID1	ENSG00000186998	22	29601840	29655586	EMI domain containing 1 [Source:HGNC Symbol;Acc:18036]
EMILIN1	ENSG00000138080	2	27301435	27309271	elastin microfibril interfacer 1 [Source:HGNC Symbol;Acc:19880]
EMILIN2	ENSG00000132205	18	2847028	2915991	elastin microfibril interfacer 2 [Source:HGNC Symbol;Acc:19881]
EMR2	ENSG00000127507	19	14843205	14889353	egf-like module containing, mucin-like, hormone receptor-like 2 [Source:HGNC Symbol;Acc:3337]
EMR3	ENSG00000131355	19	14729929	14800839	egf-like module containing, mucin-like, hormone receptor-like 3 [Source:HGNC Symbol;Acc:23647]
ENAM	ENSG00000132464	4	71494461	71552533	enamelin [Source:HGNC Symbol;Acc:3344]
ENC1	ENSG00000171617	5	73923234	73937249	ectodermal-neural cortex 1 (with BTB domain) [Source:HGNC Symbol;Acc:3345]
ENDOU	ENSG00000111405	12	48103517	48119350	endonuclease, polyU-specific [Source:HGNC Symbol;Acc:14369]
ENG	ENSG00000106991	9	130577291	130617035	endoglin [Source:HGNC Symbol;Acc:3349]
ENGASE	ENSG00000167280	17	77071021	77084681	endo-beta-N-acetylglucosaminidase [Source:HGNC Symbol;Acc:24622]
ENHO	ENSG00000168913	9	34521038	34523039	energy homeostasis associated [Source:HGNC Symbol;Acc:24838]
ENPEP	ENSG00000138792	4	111286889	111486441	glutamyl aminopeptidase (aminopeptidase A) [Source:HGNC Symbol;Acc:3355]
ENPP1	ENSG00000197594	6	132129156	132216295	ectonucleotide pyrophosphatase/phosphodiesterase 1 [Source:HGNC Symbol;Acc:3356]
ENPP2	ENSG00000136960	8	120569326	120685693	ectonucleotide pyrophosphatase/phosphodiesterase 2 [Source:HGNC Symbol;Acc:3357]
ENPP3	ENSG00000154269	6	131949582	132068553	ectonucleotide pyrophosphatase/phosphodiesterase 3 [Source:HGNC Symbol;Acc:3358]
ENPP5	ENSG00000112796	6	46126924	46138708	ectonucleotide pyrophosphatase/phosphodiesterase 5 (putative) [Source:HGNC Symbol;Acc:13717]
ENTPD1	ENSG00000138185	10	97471536	97637023	ectonucleoside triphosphate diphosphohydrolase 1 [Source:HGNC Symbol;Acc:3363]
ENTPD6	ENSG00000197586	20	25176329	25207365	ectonucleoside triphosphate diphosphohydrolase 6 (putative) [Source:HGNC Symbol;Acc:3368]
EP300	ENSG00000100393	22	41487790	41576081	E1A binding protein p300 [Source:HGNC Symbol;Acc:3373]
EPAS1	ENSG00000116016	2	46520806	46613836	endothelial PAS domain protein 1 [Source:HGNC Symbol;Acc:3374]
EPDR1	ENSG00000086289	7	37723446	37991543	ependymin related 1 [Source:HGNC Symbol;Acc:17572]
EPHA1	ENSG00000146904	7	143087382	143105985	EPH receptor A1 [Source:HGNC Symbol;Acc:3385]
EPHA10	ENSG00000183317	1	38179552	38230805	EPH receptor A10 [Source:HGNC Symbol;Acc:19987]
EPHA2	ENSG00000142627	1	16450832	16482582	EPH receptor A2 [Source:HGNC Symbol;Acc:3386]
EPHA4	ENSG00000116106	2	222282747	222438922	EPH receptor A4 [Source:HGNC Symbol;Acc:3388]
EPHB1	ENSG00000154928	3	134316643	134979309	EPH receptor B1 [Source:HGNC Symbol;Acc:3392]
EPHB2	ENSG00000133216	1	23037332	23241818	EPH receptor B2 [Source:HGNC Symbol;Acc:3393]
EPHB3	ENSG00000182580	3	184279572	184300197	EPH receptor B3 [Source:HGNC Symbol;Acc:3394]
EPHB4	ENSG00000196411	7	100400187	100425121	EPH receptor B4 [Source:HGNC Symbol;Acc:3395]
EPHB6	ENSG00000106123	7	142552792	142568847	EPH receptor B6 [Source:HGNC Symbol;Acc:3396]
EPHX1	ENSG00000143819	1	225997794	226033260	epoxide hydrolase 1, microsomal (xenobiotic) [Source:HGNC Symbol;Acc:3401]
EPHX2	ENSG00000120915	8	27348296	27403081	epoxide hydrolase 2, cytoplasmic [Source:HGNC Symbol;Acc:3402]
EPOR	ENSG00000187266	19	11488236	11495018	erythropoietin receptor [Source:HGNC Symbol;Acc:3416]
EPX	ENSG00000121053	17	56270098	56282535	eosinophil peroxidase [Source:HGNC Symbol;Acc:3423]
ERAP1	ENSG00000164307	5	96096521	96143803	endoplasmic reticulum aminopeptidase 1 [Source:HGNC Symbol;Acc:18173]
ERBB2	ENSG00000141736	17	37844167	37886679	v-erb-b2 avian erythroblastic leukemia viral oncogene homolog 2 [Source:HGNC Symbol;Acc:3430]
ERBB2IP	ENSG00000112851	5	65222303	65378377	erbb2 interacting protein [Source:HGNC Symbol;Acc:15842]
ERBB3	ENSG00000065361	12	56473641	56497289	v-erb-b2 avian erythroblastic leukemia viral oncogene homolog 3 [Source:HGNC Symbol;Acc:3431]
ERCC5	ENSG00000134899	13	103497194	103528345	excision repair cross-complementing rodent repair deficiency, complementation group 5 [Source:HGNC Symbol;Acc:3437]
EREG	ENSG00000124882	4	75230860	75254468	epiregulin [Source:HGNC Symbol;Acc:3443]
ERG	ENSG00000157554	21	39751949	40033704	v-ets avian erythroblastosis virus E26 oncogene homolog [Source:HGNC Symbol;Acc:3446]
ERN1	ENSG00000178607	17	62116502	62208179	endoplasmic reticulum to nucleus signaling 1 [Source:HGNC Symbol;Acc:3449]
ERO1L	ENSG00000197930	14	53106634	53162618	ERO1-like (S. cerevisiae) [Source:HGNC Symbol;Acc:13280]
ERP29	ENSG00000089248	12	112451120	112461255	endoplasmic reticulum protein 29 [Source:HGNC Symbol;Acc:13799]
ERP44	ENSG00000023318	9	102741461	102861322	endoplasmic reticulum protein 44 [Source:HGNC Symbol;Acc:18311]
ESAM	ENSG00000149564	11	124622026	124632186	endothelial cell adhesion molecule [Source:HGNC Symbol;Acc:17474]
ESM1	ENSG00000164283	5	54273692	54318499	endothelial cell-specific molecule 1 [Source:HGNC Symbol;Acc:3466]
ESR1	ENSG00000091831	6	151977826	152450754	estrogen receptor 1 [Source:HGNC Symbol;Acc:3467]
ESR2	ENSG00000140009	14	64550950	64804830	estrogen receptor 2 (ER beta) [Source:HGNC Symbol;Acc:3468]
ESRRA	ENSG00000173153	11	64073044	64084215	estrogen-related receptor alpha [Source:HGNC Symbol;Acc:3471]
EVI2B	ENSG00000185862	17	29630784	29641130	ecotropic viral integration site 2B [Source:HGNC Symbol;Acc:3500]
EXTL2	ENSG00000162694	1	101337943	101361554	exostosin-like glycosyltransferase 2 [Source:HGNC Symbol;Acc:3516]
EYS	ENSG00000188107	6	64429876	66417118	eyes shut homolog (Drosophila) [Source:HGNC Symbol;Acc:21555]
F10	ENSG00000126218	13	113777128	113803843	coagulation factor X [Source:HGNC Symbol;Acc:3528]
F11R	ENSG00000158769	1	160965001	160991138	F11 receptor [Source:HGNC Symbol;Acc:14685]
F12	ENSG00000131187	5	176829141	176836577	coagulation factor XII (Hageman factor) [Source:HGNC Symbol;Acc:3530]
F13A1	ENSG00000124491	6	6144318	6321246	coagulation factor XIII, A1 polypeptide [Source:HGNC Symbol;Acc:3531]
F2R	ENSG00000181104	5	76011868	76031606	coagulation factor II (thrombin) receptor [Source:HGNC Symbol;Acc:3537]
F2RL1	ENSG00000164251	5	76114758	76131140	coagulation factor II (thrombin) receptor-like 1 [Source:HGNC Symbol;Acc:3538]
F2RL3	ENSG00000127533	19	16999671	17003417	coagulation factor II (thrombin) receptor-like 3 [Source:HGNC Symbol;Acc:3540]
F5	ENSG00000198734	1	169483404	169555826	coagulation factor V (proaccelerin, labile factor) [Source:HGNC Symbol;Acc:3542]
F7	ENSG00000057593	13	113760105	113774995	coagulation factor VII (serum prothrombin conversion accelerator) [Source:HGNC Symbol;Acc:3544]
FAAH	ENSG00000117480	1	46859937	46879520	fatty acid amide hydrolase [Source:HGNC Symbol;Acc:3553]
FAM19A1	ENSG00000183662	3	68053359	68594776	family with sequence similarity 19 (chemokine (C-C motif)-like), member A1 [Source:HGNC Symbol;Acc:21587]
FAM20A	ENSG00000108950	17	66531254	66597530	family with sequence similarity 20, member A [Source:HGNC Symbol;Acc:23015]
FAM20C	ENSG00000177706	7	192969	300711	family with sequence similarity 20, member C [Source:HGNC Symbol;Acc:22140]
FAM3B	ENSG00000183844	21	42676139	42729358	family with sequence similarity 3, member B [Source:HGNC Symbol;Acc:1253]
FAM3C	ENSG00000196937	7	120988905	121036418	family with sequence similarity 3, member C [Source:HGNC Symbol;Acc:18664]
FARS2	ENSG00000145982	6	5261277	5771813	phenylalanyl-tRNA synthetase 2, mitochondrial [Source:HGNC Symbol;Acc:21062]
FAS	ENSG00000026103	10	90750414	90775542	Fas cell surface death receptor [Source:HGNC Symbol;Acc:11920]
FASLG	ENSG00000117560	1	172628154	172636014	Fas ligand (TNF superfamily, member 6) [Source:HGNC Symbol;Acc:11936]
FASN	ENSG00000169710	17	80036214	80056208	fatty acid synthase [Source:HGNC Symbol;Acc:3594]
FAT4	ENSG00000196159	4	126237554	126414087	FAT atypical cadherin 4 [Source:HGNC Symbol;Acc:23109]
FBLN1	ENSG00000077942	22	45898118	45997015	fibulin 1 [Source:HGNC Symbol;Acc:3600]
FBLN2	ENSG00000163520	3	13573824	13679922	fibulin 2 [Source:HGNC Symbol;Acc:3601]
FBLN5	ENSG00000140092	14	92335756	92414331	fibulin 5 [Source:HGNC Symbol;Acc:3602]
FBLN7	ENSG00000144152	2	112895962	112945791	fibulin 7 [Source:HGNC Symbol;Acc:26740]
FBN1	ENSG00000166147	15	48700503	48938046	fibrillin 1 [Source:HGNC Symbol;Acc:3603]
FBN2	ENSG00000138829	5	127593601	127994878	fibrillin 2 [Source:HGNC Symbol;Acc:3604]
FBP1	ENSG00000165140	9	97365415	97402531	fructose-1,6-bisphosphatase 1 [Source:HGNC Symbol;Acc:3606]
FCAR	ENSG00000186431	19	55385704	55401838	Fc fragment of IgA, receptor for [Source:HGNC Symbol;Acc:3608]
FCER1A	ENSG00000179639	1	159259504	159278014	Fc fragment of IgE, high affinity I, receptor for; alpha polypeptide [Source:HGNC Symbol;Acc:3609]
FCER2	ENSG00000104921	19	7753644	7767032	Fc fragment of IgE, low affinity II, receptor for (CD23) [Source:HGNC Symbol;Acc:3612]
FCGBP	ENSG00000090920	19	40353963	40440533	Fc fragment of IgG binding protein [Source:HGNC Symbol;Acc:13572]
FCGR1A	ENSG00000150337	1	149754227	149764074	Fc fragment of IgG, high affinity Ia, receptor (CD64) [Source:HGNC Symbol;Acc:3613]
FCGR2A	ENSG00000143226	1	161475220	161493803	Fc fragment of IgG, low affinity IIa, receptor (CD32) [Source:HGNC Symbol;Acc:3616]
FCGR2B	ENSG00000072694	1	161551101	161648444	Fc fragment of IgG, low affinity IIb, receptor (CD32) [Source:HGNC Symbol;Acc:3618]
FCGR2C	ENSG00000244682	1	161551129	161575452	Fc fragment of IgG, low affinity IIc, receptor for (CD32) (gene/pseudogene) [Source:HGNC Symbol;Acc:15626]
FCGR3A	ENSG00000203747	1	161511549	161600917	Fc fragment of IgG, low affinity IIIa, receptor (CD16a) [Source:HGNC Symbol;Acc:3619]
FCGR3B	ENSG00000162747	1	161592986	161601753	Fc fragment of IgG, low affinity IIIb, receptor (CD16b) [Source:HGNC Symbol;Acc:3620]
FCGRT	ENSG00000104870	19	50010073	50029590	Fc fragment of IgG, receptor, transporter, alpha [Source:HGNC Symbol;Acc:3621]
FCN1	ENSG00000085265	9	137801431	137809809	ficolin (collagen/fibrinogen domain containing) 1 [Source:HGNC Symbol;Acc:3623]
FCRL1	ENSG00000163534	1	157764193	157789895	Fc receptor-like 1 [Source:HGNC Symbol;Acc:18509]
FCRL2	ENSG00000132704	1	157715523	157746922	Fc receptor-like 2 [Source:HGNC Symbol;Acc:14875]
FCRL3	ENSG00000160856	1	157644111	157670647	Fc receptor-like 3 [Source:HGNC Symbol;Acc:18506]
FCRL5	ENSG00000143297	1	157483167	157522310	Fc receptor-like 5 [Source:HGNC Symbol;Acc:18508]
FCRL6	ENSG00000181036	1	159770301	159786041	Fc receptor-like 6 [Source:HGNC Symbol;Acc:31910]
FCRLA	ENSG00000132185	1	161676762	161684142	Fc receptor-like A [Source:HGNC Symbol;Acc:18504]
FDFT1	ENSG00000079459	8	11653082	11696818	farnesyl-diphosphate farnesyltransferase 1 [Source:HGNC Symbol;Acc:3629]
FDPS	ENSG00000160752	1	155278539	155290457	farnesyl diphosphate synthase [Source:HGNC Symbol;Acc:3631]
FEN1	ENSG00000168496	11	61560109	61564716	flap structure-specific endonuclease 1 [Source:HGNC Symbol;Acc:3650]
FER	ENSG00000151422	5	108083523	108532542	fer (fps/fes related) tyrosine kinase [Source:HGNC Symbol;Acc:3655]
FES	ENSG00000182511	15	91426925	91439006	feline sarcoma oncogene [Source:HGNC Symbol;Acc:3657]
FFAR2	ENSG00000126262	19	35934809	35942669	free fatty acid receptor 2 [Source:HGNC Symbol;Acc:4501]
FFAR3	ENSG00000185897	19	35849362	35851387	free fatty acid receptor 3 [Source:HGNC Symbol;Acc:4499]
FFAR4	ENSG00000186188	10	95326422	95364237	free fatty acid receptor 4 [Source:HGNC Symbol;Acc:19061]
FGF17	ENSG00000158815	8	21899909	21906320	fibroblast growth factor 17 [Source:HGNC Symbol;Acc:3673]
FGF2	ENSG00000138685	4	123747863	123819391	fibroblast growth factor 2 (basic) [Source:HGNC Symbol;Acc:3676]
FGF22	ENSG00000070388	19	639879	643703	fibroblast growth factor 22 [Source:HGNC Symbol;Acc:3679]
FGF9	ENSG00000102678	13	22245522	22278637	fibroblast growth factor 9 [Source:HGNC Symbol;Acc:3687]
FGFBP2	ENSG00000137441	4	15961866	15970932	fibroblast growth factor binding protein 2 [Source:HGNC Symbol;Acc:29451]
FGFBP3	ENSG00000174721	10	93666346	93669240	fibroblast growth factor binding protein 3 [Source:HGNC Symbol;Acc:23428]
FGFR1	ENSG00000077782	8	38268656	38326352	fibroblast growth factor receptor 1 [Source:HGNC Symbol;Acc:3688]
FGFR2	ENSG00000066468	10	123237848	123357972	fibroblast growth factor receptor 2 [Source:HGNC Symbol;Acc:3689]
FGFR4	ENSG00000160867	5	176513887	176525145	fibroblast growth factor receptor 4 [Source:HGNC Symbol;Acc:3691]
FGFRL1	ENSG00000127418	4	1003724	1020685	fibroblast growth factor receptor-like 1 [Source:HGNC Symbol;Acc:3693]
FGL2	ENSG00000127951	7	76822688	76829143	fibrinogen-like 2 [Source:HGNC Symbol;Acc:3696]
FGR	ENSG00000000938	1	27938575	27961788	feline Gardner-Rasheed sarcoma viral oncogene homolog [Source:HGNC Symbol;Acc:3697]
FKBP10	ENSG00000141756	17	39968932	39979465	FK506 binding protein 10, 65 kDa [Source:HGNC Symbol;Acc:18169]
FKBP11	ENSG00000134285	12	49315301	49320257	FK506 binding protein 11, 19 kDa [Source:HGNC Symbol;Acc:18624]
FKBP14	ENSG00000106080	7	30050203	30066300	FK506 binding protein 14, 22 kDa [Source:HGNC Symbol;Acc:18625]
FKBP15	ENSG00000119321	9	115923286	115983641	FK506 binding protein 15, 133kDa [Source:HGNC Symbol;Acc:23397]
FKBP1A	ENSG00000088832	20	1349622	1373806	FK506 binding protein 1A, 12kDa [Source:HGNC Symbol;Acc:3711]
FKBP1B	ENSG00000119782	2	24272571	24286551	FK506 binding protein 1B, 12.6 kDa [Source:HGNC Symbol;Acc:3712]
FKBP1C	ENSG00000198225	6	63921351	63922929	FK506 binding protein 1C [Source:HGNC Symbol;Acc:21376]
FKBP2	ENSG00000173486	11	64008475	64011604	FK506 binding protein 2, 13kDa [Source:HGNC Symbol;Acc:3718]
FKBP3	ENSG00000100442	14	45584803	45604522	FK506 binding protein 3, 25kDa [Source:HGNC Symbol;Acc:3719]
FKBP4	ENSG00000004478	12	2904119	2914576	FK506 binding protein 4, 59kDa [Source:HGNC Symbol;Acc:3720]
FKBP5	ENSG00000096060	6	35541362	35696360	FK506 binding protein 5 [Source:HGNC Symbol;Acc:3721]
FKBP7	ENSG00000079150	2	179328391	179343327	FK506 binding protein 7 [Source:HGNC Symbol;Acc:3723]
FKBP8	ENSG00000105701	19	18642561	18654887	FK506 binding protein 8, 38kDa [Source:HGNC Symbol;Acc:3724]
FKBP9	ENSG00000122642	7	32997017	33046543	FK506 binding protein 9, 63 kDa [Source:HGNC Symbol;Acc:3725]
FKRP	ENSG00000181027	19	47249303	47280245	fukutin related protein [Source:HGNC Symbol;Acc:17997]
FKTN	ENSG00000106692	9	108320411	108403399	fukutin [Source:HGNC Symbol;Acc:3622]
FLRT1	ENSG00000126500	11	63870660	63886645	fibronectin leucine rich transmembrane protein 1 [Source:HGNC Symbol;Acc:3760]
FLT1	ENSG00000102755	13	28874489	29069265	fms-related tyrosine kinase 1 [Source:HGNC Symbol;Acc:3763]
FLT3	ENSG00000122025	13	28577411	28674729	fms-related tyrosine kinase 3 [Source:HGNC Symbol;Acc:3765]
FLT3LG	ENSG00000090554	19	49977464	49989488	fms-related tyrosine kinase 3 ligand [Source:HGNC Symbol;Acc:3766]
FLT4	ENSG00000037280	5	180028506	180076624	fms-related tyrosine kinase 4 [Source:HGNC Symbol;Acc:3767]
FMO4	ENSG00000076258	1	171283347	171311223	flavin containing monooxygenase 4 [Source:HGNC Symbol;Acc:3772]
FMO5	ENSG00000131781	1	146646930	146714700	flavin containing monooxygenase 5 [Source:HGNC Symbol;Acc:3773]
FMOD	ENSG00000122176	1	203309756	203320617	fibromodulin [Source:HGNC Symbol;Acc:3774]
FN1	ENSG00000115414	2	216225163	216300895	fibronectin 1 [Source:HGNC Symbol;Acc:3778]
FNDC5	ENSG00000160097	1	33327869	33338083	fibronectin type III domain containing 5 [Source:HGNC Symbol;Acc:20240]
FNTA	ENSG00000168522	8	42889337	42940931	farnesyltransferase, CAAX box, alpha [Source:HGNC Symbol;Acc:3782]
FNTB	ENSG00000257365	14	65381203	65529368	farnesyltransferase, CAAX box, beta [Source:HGNC Symbol;Acc:3785]
FOLR2	ENSG00000165457	11	71927645	71932994	folate receptor 2 (fetal) [Source:HGNC Symbol;Acc:3793]
FOLR3	ENSG00000110203	11	71825915	71850936	folate receptor 3 (gamma) [Source:HGNC Symbol;Acc:3795]
FOS	ENSG00000170345	14	75745477	75748933	FBJ murine osteosarcoma viral oncogene homolog [Source:HGNC Symbol;Acc:3796]
FPGS	ENSG00000136877	9	130556876	130576606	folylpolyglutamate synthase [Source:HGNC Symbol;Acc:3824]
FPR1	ENSG00000171051	19	52248425	52307363	formyl peptide receptor 1 [Source:HGNC Symbol;Acc:3826]
FPR2	ENSG00000171049	19	52255279	52273779	formyl peptide receptor 2 [Source:HGNC Symbol;Acc:3827]
FPR3	ENSG00000187474	19	52298416	52329442	formyl peptide receptor 3 [Source:HGNC Symbol;Acc:3828]
FREM1	ENSG00000164946	9	14734664	14910993	FRAS1 related extracellular matrix 1 [Source:HGNC Symbol;Acc:23399]
FST	ENSG00000134363	5	52776239	52782964	follistatin [Source:HGNC Symbol;Acc:3971]
FSTL1	ENSG00000163430	3	120111140	120170100	follistatin-like 1 [Source:HGNC Symbol;Acc:3972]
FSTL3	ENSG00000070404	19	676392	683385	follistatin-like 3 (secreted glycoprotein) [Source:HGNC Symbol;Acc:3973]
FSTL4	ENSG00000053108	5	132532147	132948255	follistatin-like 4 [Source:HGNC Symbol;Acc:21389]
FUCA1	ENSG00000179163	1	24171567	24194784	fucosidase, alpha-L- 1, tissue [Source:HGNC Symbol;Acc:4006]
FUCA2	ENSG00000001036	6	143815948	143832827	fucosidase, alpha-L- 2, plasma [Source:HGNC Symbol;Acc:4008]
FURIN	ENSG00000140564	15	91411822	91426688	furin (paired basic amino acid cleaving enzyme) [Source:HGNC Symbol;Acc:8568]
FXYD2	ENSG00000137731	11	117671559	117699413	FXYD domain containing ion transport regulator 2 [Source:HGNC Symbol;Acc:4026]
FYN	ENSG00000010810	6	111981535	112194655	FYN oncogene related to SRC, FGR, YES [Source:HGNC Symbol;Acc:4037]
FZD3	ENSG00000104290	8	28351729	28431775	frizzled family receptor 3 [Source:HGNC Symbol;Acc:4041]
FZD4	ENSG00000174804	11	86656721	86666433	frizzled family receptor 4 [Source:HGNC Symbol;Acc:4042]
FZD9	ENSG00000188763	7	72848109	72850450	frizzled family receptor 9 [Source:HGNC Symbol;Acc:4047]
GAA	ENSG00000171298	17	78075355	78093678	glucosidase, alpha; acid [Source:HGNC Symbol;Acc:4065]
GABBR1	ENSG00000204681	6	29523406	29601753	gamma-aminobutyric acid (GABA) B receptor, 1 [Source:HGNC Symbol;Acc:4070]
GABRD	ENSG00000187730	1	1950780	1962192	gamma-aminobutyric acid (GABA) A receptor, delta [Source:HGNC Symbol;Acc:4084]
GABRR2	ENSG00000111886	6	89966927	90025018	gamma-aminobutyric acid (GABA) A receptor, rho 2 [Source:HGNC Symbol;Acc:4091]
GAK	ENSG00000178950	4	843064	926161	cyclin G associated kinase [Source:HGNC Symbol;Acc:4113]
GALC	ENSG00000054983	14	88304164	88460009	galactosylceramidase [Source:HGNC Symbol;Acc:4115]
GALE	ENSG00000117308	1	24122089	24127271	UDP-galactose-4-epimerase [Source:HGNC Symbol;Acc:4116]
GALK1	ENSG00000108479	17	73747675	73761792	galactokinase 1 [Source:HGNC Symbol;Acc:4118]
GALNS	ENSG00000141012	16	88880142	88923378	galactosamine (N-acetyl)-6-sulfate sulfatase [Source:HGNC Symbol;Acc:4122]
GALNT1	ENSG00000141429	18	33161081	33291798	UDP-N-acetyl-alpha-D-galactosamine:polypeptide N-acetylgalactosaminyltransferase 1 (GalNAc-T1) [Source:HGNC Symbol;Acc:4123]
GALNT2	ENSG00000143641	1	230193536	230417870	UDP-N-acetyl-alpha-D-galactosamine:polypeptide N-acetylgalactosaminyltransferase 2 (GalNAc-T2) [Source:HGNC Symbol;Acc:4124]
GAN	ENSG00000261609	16	81348557	81424489	gigaxonin [Source:HGNC Symbol;Acc:4137]
GANAB	ENSG00000089597	11	62392298	62414104	glucosidase, alpha; neutral AB [Source:HGNC Symbol;Acc:4138]
GANC	ENSG00000214013	15	42565431	42645864	glucosidase, alpha; neutral C [Source:HGNC Symbol;Acc:4139]
GAPDH	ENSG00000111640	12	6643093	6647537	glyceraldehyde-3-phosphate dehydrogenase [Source:HGNC Symbol;Acc:4141]
GART	ENSG00000159131	21	34876238	34915797	phosphoribosylglycinamide formyltransferase, phosphoribosylglycinamide synthetase, phosphoribosylaminoimidazole synthetase [Source:HGNC Symbol;Acc:4163]
GAS6	ENSG00000183087	13	114523522	114567046	growth arrest-specific 6 [Source:HGNC Symbol;Acc:4168]
GBA	ENSG00000177628	1	155204243	155214490	glucosidase, beta, acid [Source:HGNC Symbol;Acc:4177]
GBA2	ENSG00000070610	9	35736863	35749983	glucosidase, beta (bile acid) 2 [Source:HGNC Symbol;Acc:18986]
GCK	ENSG00000106633	7	44183872	44237769	glucokinase (hexokinase 4) [Source:HGNC Symbol;Acc:4195]
GCLC	ENSG00000001084	6	53362139	53481768	glutamate-cysteine ligase, catalytic subunit [Source:HGNC Symbol;Acc:4311]
GDF10	ENSG00000107623	10	48425815	48438976	growth differentiation factor 10 [Source:HGNC Symbol;Acc:4215]
GDF11	ENSG00000135414	12	56137064	56150911	growth differentiation factor 11 [Source:HGNC Symbol;Acc:4216]
GDF15	ENSG00000130513	19	18485541	18499986	growth differentiation factor 15 [Source:HGNC Symbol;Acc:30142]
GDF7	ENSG00000143869	2	20866424	20873418	growth differentiation factor 7 [Source:HGNC Symbol;Acc:4222]
GDF9	ENSG00000164404	5	132196873	132202576	growth differentiation factor 9 [Source:HGNC Symbol;Acc:4224]
GFER	ENSG00000127554	16	2034208	2037750	growth factor, augmenter of liver regeneration [Source:HGNC Symbol;Acc:4236]
GFM1	ENSG00000168827	3	158362067	158410364	G elongation factor, mitochondrial 1 [Source:HGNC Symbol;Acc:13780]
GFM2	ENSG00000164347	5	74017029	74063196	G elongation factor, mitochondrial 2 [Source:HGNC Symbol;Acc:29682]
GFOD2	ENSG00000141098	16	67708434	67753324	glucose-fructose oxidoreductase domain containing 2 [Source:HGNC Symbol;Acc:28159]
GFPT1	ENSG00000198380	2	69546905	69614382	glutamine--fructose-6-phosphate transaminase 1 [Source:HGNC Symbol;Acc:4241]
GGCX	ENSG00000115486	2	85771846	85788670	gamma-glutamyl carboxylase [Source:HGNC Symbol;Acc:4247]
GGH	ENSG00000137563	8	63927638	63951730	gamma-glutamyl hydrolase (conjugase, folylpolygammaglutamyl hydrolase) [Source:HGNC Symbol;Acc:4248]
GGPS1	ENSG00000152904	1	235490665	235507847	geranylgeranyl diphosphate synthase 1 [Source:HGNC Symbol;Acc:4249]
GGT1	ENSG00000100031	22	24979718	25024972	gamma-glutamyltransferase 1 [Source:HGNC Symbol;Acc:4250]
GGT2	ENSG00000133475	22	21562262	21581926	gamma-glutamyltransferase 2 [Source:HGNC Symbol;Acc:4251]
GGT5	ENSG00000099998	22	24615622	24641110	gamma-glutamyltransferase 5 [Source:HGNC Symbol;Acc:4260]
GGT7	ENSG00000131067	20	33432523	33460663	gamma-glutamyltransferase 7 [Source:HGNC Symbol;Acc:4259]
GGTLC1	ENSG00000149435	20	23965690	23969416	gamma-glutamyltransferase light chain 1 [Source:HGNC Symbol;Acc:16437]
GGTLC2	ENSG00000100121	22	22988780	22990368	gamma-glutamyltransferase light chain 2 [Source:HGNC Symbol;Acc:18596]
GH1	ENSG00000259384	17	61994560	61996179	growth hormone 1 [Source:HGNC Symbol;Acc:4261]
GHRL	ENSG00000157017	3	10327359	10334631	ghrelin/obestatin prepropeptide [Source:HGNC Symbol;Acc:18129]
GIF	ENSG00000134812	11	59596741	59612974	gastric intrinsic factor (vitamin B synthesis) [Source:HGNC Symbol;Acc:4268]
GIPR	ENSG00000010310	19	46171502	46186982	gastric inhibitory polypeptide receptor [Source:HGNC Symbol;Acc:4271]
GLB1	ENSG00000170266	3	33038100	33138722	galactosidase, beta 1 [Source:HGNC Symbol;Acc:4298]
GLIPR1L1	ENSG00000173401	12	75728419	75764340	GLI pathogenesis-related 1 like 1 [Source:HGNC Symbol;Acc:28392]
GLO1	ENSG00000124767	6	38643701	38670917	glyoxalase I [Source:HGNC Symbol;Acc:4323]
GLP1R	ENSG00000112164	6	39016574	39055519	glucagon-like peptide 1 receptor [Source:HGNC Symbol;Acc:4324]
GLUL	ENSG00000135821	1	182350839	182361341	glutamate-ammonia ligase [Source:HGNC Symbol;Acc:4341]
GMNN	ENSG00000112312	6	24775159	24786327	geminin, DNA replication inhibitor [Source:HGNC Symbol;Acc:17493]
GNAS	ENSG00000087460	20	57414773	57486247	GNAS complex locus [Source:HGNC Symbol;Acc:4392]
GNLY	ENSG00000115523	2	85912298	85925977	granulysin [Source:HGNC Symbol;Acc:4414]
GNPTG	ENSG00000090581	16	1401924	1413352	N-acetylglucosamine-1-phosphate transferase, gamma subunit [Source:HGNC Symbol;Acc:23026]
GNRH1	ENSG00000147437	8	25276776	25282170	gonadotropin-releasing hormone 1 (luteinizing-releasing hormone) [Source:HGNC Symbol;Acc:4419]
GNRH2	ENSG00000125787	20	3024268	3026393	gonadotropin-releasing hormone 2 [Source:HGNC Symbol;Acc:4420]
GNS	ENSG00000135677	12	65107225	65153227	glucosamine (N-acetyl)-6-sulfatase [Source:HGNC Symbol;Acc:4422]
GP1BA	ENSG00000185245	17	4835592	4838325	glycoprotein Ib (platelet), alpha polypeptide [Source:HGNC Symbol;Acc:4439]
GP5	ENSG00000178732	3	194115550	194119995	glycoprotein V (platelet) [Source:HGNC Symbol;Acc:4443]
GP9	ENSG00000169704	3	128779610	128781249	glycoprotein IX (platelet) [Source:HGNC Symbol;Acc:4444]
GPA33	ENSG00000143167	1	167022073	167059868	glycoprotein A33 (transmembrane) [Source:HGNC Symbol;Acc:4445]
GPBAR1	ENSG00000179921	2	219124219	219128582	G protein-coupled bile acid receptor 1 [Source:HGNC Symbol;Acc:19680]
GPC1	ENSG00000063660	2	241375088	241407493	glypican 1 [Source:HGNC Symbol;Acc:4449]
GPC2	ENSG00000213420	7	99767229	99774995	glypican 2 [Source:HGNC Symbol;Acc:4450]
GPD2	ENSG00000115159	2	157291802	157470247	glycerol-3-phosphate dehydrogenase 2 (mitochondrial) [Source:HGNC Symbol;Acc:4456]
GPHA2	ENSG00000149735	11	64701943	64703360	glycoprotein hormone alpha 2 [Source:HGNC Symbol;Acc:18054]
GPI	ENSG00000105220	19	34850385	34893061	glucose-6-phosphate isomerase [Source:HGNC Symbol;Acc:4458]
GPLD1	ENSG00000112293	6	24424793	24495433	glycosylphosphatidylinositol specific phospholipase D1 [Source:HGNC Symbol;Acc:4459]
GPM6A	ENSG00000150625	4	176554085	176923815	glycoprotein M6A [Source:HGNC Symbol;Acc:4460]
GPNMB	ENSG00000136235	7	23275586	23314727	glycoprotein (transmembrane) nmb [Source:HGNC Symbol;Acc:4462]
GPR132	ENSG00000183484	14	105515728	105531782	G protein-coupled receptor 132 [Source:HGNC Symbol;Acc:17482]
GPR135	ENSG00000181619	14	59895740	59932060	G protein-coupled receptor 135 [Source:HGNC Symbol;Acc:19991]
GPR141	ENSG00000187037	7	37723399	37873390	G protein-coupled receptor 141 [Source:HGNC Symbol;Acc:19997]
GPR142	ENSG00000257008	17	72363546	72368761	G protein-coupled receptor 142 [Source:HGNC Symbol;Acc:20088]
GPR146	ENSG00000164849	7	1084212	1098897	G protein-coupled receptor 146 [Source:HGNC Symbol;Acc:21718]
GPR15	ENSG00000154165	3	98250743	98251960	G protein-coupled receptor 15 [Source:HGNC Symbol;Acc:4469]
GPR150	ENSG00000178015	5	94955782	94957846	G protein-coupled receptor 150 [Source:HGNC Symbol;Acc:23628]
GPR152	ENSG00000175514	11	67218772	67220200	G protein-coupled receptor 152 [Source:HGNC Symbol;Acc:23622]
GPR153	ENSG00000158292	1	6307406	6321035	G protein-coupled receptor 153 [Source:HGNC Symbol;Acc:23618]
GPR160	ENSG00000173890	3	169755717	169803191	G protein-coupled receptor 160 [Source:HGNC Symbol;Acc:23693]
GPR161	ENSG00000143147	1	168053997	168106821	G protein-coupled receptor 161 [Source:HGNC Symbol;Acc:23694]
GPR162	ENSG00000250510	12	6930711	6939136	G protein-coupled receptor 162 [Source:HGNC Symbol;Acc:16693]
GPR17	ENSG00000144230	2	128403439	128410213	G protein-coupled receptor 17 [Source:HGNC Symbol;Acc:4471]
GPR171	ENSG00000174946	3	150915619	150920988	G protein-coupled receptor 171 [Source:HGNC Symbol;Acc:30057]
GPR176	ENSG00000166073	15	40091233	40213093	G protein-coupled receptor 176 [Source:HGNC Symbol;Acc:32370]
GPR18	ENSG00000125245	13	99906968	99913998	G protein-coupled receptor 18 [Source:HGNC Symbol;Acc:4472]
GPR183	ENSG00000169508	13	99946784	99959659	G protein-coupled receptor 183 [Source:HGNC Symbol;Acc:3128]
GPR19	ENSG00000183150	12	12813825	12849141	G protein-coupled receptor 19 [Source:HGNC Symbol;Acc:4473]
GPR20	ENSG00000204882	8	142366600	142377367	G protein-coupled receptor 20 [Source:HGNC Symbol;Acc:4475]
GPR25	ENSG00000170128	1	200842083	200843306	G protein-coupled receptor 25 [Source:HGNC Symbol;Acc:4480]
GPR27	ENSG00000170837	3	71803201	71805647	G protein-coupled receptor 27 [Source:HGNC Symbol;Acc:4482]
GPR3	ENSG00000181773	1	27719148	27722318	G protein-coupled receptor 3 [Source:HGNC Symbol;Acc:4484]
GPR35	ENSG00000178623	2	241544848	241570676	G protein-coupled receptor 35 [Source:HGNC Symbol;Acc:4492]
GPR42	ENSG00000126251	19	35861831	35863855	G protein-coupled receptor 42 (gene/pseudogene) [Source:HGNC Symbol;Acc:4500]
GPR55	ENSG00000135898	2	231772033	231825781	G protein-coupled receptor 55 [Source:HGNC Symbol;Acc:4511]
GPR56	ENSG00000205336	16	57644564	57698944	G protein-coupled receptor 56 [Source:HGNC Symbol;Acc:4512]
GPR61	ENSG00000156097	1	110082494	110091028	G protein-coupled receptor 61 [Source:HGNC Symbol;Acc:13300]
GPR65	ENSG00000140030	14	88471468	88478419	G protein-coupled receptor 65 [Source:HGNC Symbol;Acc:4517]
GPR68	ENSG00000119714	14	91698876	91720269	G protein-coupled receptor 68 [Source:HGNC Symbol;Acc:4519]
GPR75	ENSG00000119737	2	54080050	54087126	G protein-coupled receptor 75 [Source:HGNC Symbol;Acc:4526]
GPR83	ENSG00000123901	11	94110477	94134585	G protein-coupled receptor 83 [Source:HGNC Symbol;Acc:4523]
GPR84	ENSG00000139572	12	54756229	54758271	G protein-coupled receptor 84 [Source:HGNC Symbol;Acc:4535]
GPR85	ENSG00000164604	7	112718386	112727833	G protein-coupled receptor 85 [Source:HGNC Symbol;Acc:4536]
GPR88	ENSG00000181656	1	101003693	101007574	G protein-coupled receptor 88 [Source:HGNC Symbol;Acc:4539]
GPR97	ENSG00000182885	16	57702099	57723975	G protein-coupled receptor 97 [Source:HGNC Symbol;Acc:13728]
GPX1	ENSG00000233276	3	49394609	49396033	glutathione peroxidase 1 [Source:HGNC Symbol;Acc:4553]
GPX2	ENSG00000176153	14	65405870	65409531	glutathione peroxidase 2 (gastrointestinal) [Source:HGNC Symbol;Acc:4554]
GPX3	ENSG00000211445	5	150400124	150408554	glutathione peroxidase 3 (plasma) [Source:HGNC Symbol;Acc:4555]
GPX4	ENSG00000167468	19	1103936	1106787	glutathione peroxidase 4 [Source:HGNC Symbol;Acc:4556]
GPX7	ENSG00000116157	1	53068044	53074723	glutathione peroxidase 7 [Source:HGNC Symbol;Acc:4559]
GREM2	ENSG00000180875	1	240652873	240775449	gremlin 2, DAN family BMP antagonist [Source:HGNC Symbol;Acc:17655]
GRIK1	ENSG00000171189	21	30909254	31312351	glutamate receptor, ionotropic, kainate 1 [Source:HGNC Symbol;Acc:4579]
GRIK3	ENSG00000163873	1	37261128	37499730	glutamate receptor, ionotropic, kainate 3 [Source:HGNC Symbol;Acc:4581]
GRIK4	ENSG00000149403	11	120382468	120859613	glutamate receptor, ionotropic, kainate 4 [Source:HGNC Symbol;Acc:4582]
GRIK5	ENSG00000105737	19	42502473	42573650	glutamate receptor, ionotropic, kainate 5 [Source:HGNC Symbol;Acc:4583]
GRIN1	ENSG00000176884	9	140032842	140063207	glutamate receptor, ionotropic, N-methyl D-aspartate 1 [Source:HGNC Symbol;Acc:4584]
GRIN2C	ENSG00000161509	17	72838162	72857627	glutamate receptor, ionotropic, N-methyl D-aspartate 2C [Source:HGNC Symbol;Acc:4587]
GRIN2D	ENSG00000105464	19	48898132	48948188	glutamate receptor, ionotropic, N-methyl D-aspartate 2D [Source:HGNC Symbol;Acc:4588]
GRIN3A	ENSG00000198785	9	104331635	104500862	glutamate receptor, ionotropic, N-methyl-D-aspartate 3A [Source:HGNC Symbol;Acc:16767]
GRIN3B	ENSG00000116032	19	1000418	1009731	glutamate receptor, ionotropic, N-methyl-D-aspartate 3B [Source:HGNC Symbol;Acc:16768]
GRK4	ENSG00000125388	4	2965335	3042474	G protein-coupled receptor kinase 4 [Source:HGNC Symbol;Acc:4543]
GRK5	ENSG00000198873	10	120967101	121215131	G protein-coupled receptor kinase 5 [Source:HGNC Symbol;Acc:4544]
GRK6	ENSG00000198055	5	176830205	176869902	G protein-coupled receptor kinase 6 [Source:HGNC Symbol;Acc:4545]
GRK7	ENSG00000114124	3	141496990	141537332	G protein-coupled receptor kinase 7 [Source:HGNC Symbol;Acc:17031]
GRM2	ENSG00000164082	3	51741086	51752629	glutamate receptor, metabotropic 2 [Source:HGNC Symbol;Acc:4594]
GRN	ENSG00000030582	17	42422614	42430470	granulin [Source:HGNC Symbol;Acc:4601]
GSG2	ENSG00000177602	17	3627211	3630067	germ cell associated 2 (haspin) [Source:HGNC Symbol;Acc:19682]
GSK3A	ENSG00000105723	19	42734338	42746777	glycogen synthase kinase 3 alpha [Source:HGNC Symbol;Acc:4616]
GSK3B	ENSG00000082701	3	119540170	119813264	glycogen synthase kinase 3 beta [Source:HGNC Symbol;Acc:4617]
GSN	ENSG00000148180	9	123970072	124095121	gelsolin [Source:HGNC Symbol;Acc:4620]
GSR	ENSG00000104687	8	30535583	30585443	glutathione reductase [Source:HGNC Symbol;Acc:4623]
GSS	ENSG00000100983	20	33516236	33543620	glutathione synthetase [Source:HGNC Symbol;Acc:4624]
GSTA4	ENSG00000170899	6	52842751	52860176	glutathione S-transferase alpha 4 [Source:HGNC Symbol;Acc:4629]
GSTCD	ENSG00000138780	4	106629935	106768885	glutathione S-transferase, C-terminal domain containing [Source:HGNC Symbol;Acc:25806]
GSTK1	ENSG00000197448	7	142941186	142967947	glutathione S-transferase kappa 1 [Source:HGNC Symbol;Acc:16906]
GSTM1	ENSG00000134184	1	110230436	110251661	glutathione S-transferase mu 1 [Source:HGNC Symbol;Acc:4632]
GSTM2	ENSG00000213366	1	110210644	110252171	glutathione S-transferase mu 2 (muscle) [Source:HGNC Symbol;Acc:4634]
GSTM3	ENSG00000134202	1	110276554	110284384	glutathione S-transferase mu 3 (brain) [Source:HGNC Symbol;Acc:4635]
GSTM4	ENSG00000168765	1	110198703	110208118	glutathione S-transferase mu 4 [Source:HGNC Symbol;Acc:4636]
GSTM5	ENSG00000134201	1	110254864	110318050	glutathione S-transferase mu 5 [Source:HGNC Symbol;Acc:4637]
GSTO1	ENSG00000148834	10	105995114	106027217	glutathione S-transferase omega 1 [Source:HGNC Symbol;Acc:13312]
GSTO2	ENSG00000065621	10	106028631	106064703	glutathione S-transferase omega 2 [Source:HGNC Symbol;Acc:23064]
GSTP1	ENSG00000084207	11	67351066	67354131	glutathione S-transferase pi 1 [Source:HGNC Symbol;Acc:4638]
GSTT1	ENSG00000184674	22	24376133	24384680	glutathione S-transferase theta 1 [Source:HGNC Symbol;Acc:4641]
GSTZ1	ENSG00000100577	14	77787227	77797940	glutathione S-transferase zeta 1 [Source:HGNC Symbol;Acc:4643]
GUCY1A3	ENSG00000164116	4	156587863	156653501	guanylate cyclase 1, soluble, alpha 3 [Source:HGNC Symbol;Acc:4685]
GUCY1B2	ENSG00000123201	13	51568647	51654998	guanylate cyclase 1, soluble, beta 2 (pseudogene) [Source:HGNC Symbol;Acc:4686]
GUCY1B3	ENSG00000061918	4	156680144	156728743	guanylate cyclase 1, soluble, beta 3 [Source:HGNC Symbol;Acc:4687]
GUCY2C	ENSG00000070019	12	14765576	14849519	guanylate cyclase 2C (heat stable enterotoxin receptor) [Source:HGNC Symbol;Acc:4688]
GUCY2D	ENSG00000132518	17	7905912	7923657	guanylate cyclase 2D, membrane (retina-specific) [Source:HGNC Symbol;Acc:4689]
GUSB	ENSG00000169919	7	65425671	65447301	glucuronidase, beta [Source:HGNC Symbol;Acc:4696]
GYPA	ENSG00000170180	4	145030457	145061904	glycophorin A (MNS blood group) [Source:HGNC Symbol;Acc:4702]
GYPB	ENSG00000250361	4	144917257	145061844	glycophorin B (MNS blood group) [Source:HGNC Symbol;Acc:4703]
GYPC	ENSG00000136732	2	127413509	127454246	glycophorin C (Gerbich blood group) [Source:HGNC Symbol;Acc:4704]
GYPE	ENSG00000197465	4	144792020	144826716	glycophorin E (MNS blood group) [Source:HGNC Symbol;Acc:4705]
GZMA	ENSG00000145649	5	54398476	54406080	granzyme A (granzyme 1, cytotoxic T-lymphocyte-associated serine esterase 3) [Source:HGNC Symbol;Acc:4708]
GZMB	ENSG00000100453	14	25100160	25103473	granzyme B (granzyme 2, cytotoxic T-lymphocyte-associated serine esterase 1) [Source:HGNC Symbol;Acc:4709]
GZMH	ENSG00000100450	14	25075686	25078905	granzyme H (cathepsin G-like 2, protein h-CCPX) [Source:HGNC Symbol;Acc:4710]
GZMK	ENSG00000113088	5	54320081	54330398	granzyme K (granzyme 3; tryptase II) [Source:HGNC Symbol;Acc:4711]
GZMM	ENSG00000197540	19	544034	549919	granzyme M (lymphocyte met-ase 1) [Source:HGNC Symbol;Acc:4712]
H1F0	ENSG00000189060	22	38201114	38203442	H1 histone family, member 0 [Source:HGNC Symbol;Acc:4714]
H3F3A	ENSG00000163041	1	226249552	226259702	H3 histone, family 3A [Source:HGNC Symbol;Acc:4764]
H3F3B	ENSG00000132475	17	73772515	73781974	H3 histone, family 3B (H3.3B) [Source:HGNC Symbol;Acc:4765]
H6PD	ENSG00000049239	1	9294834	9331396	hexose-6-phosphate dehydrogenase (glucose 1-dehydrogenase) [Source:HGNC Symbol;Acc:4795]
HABP4	ENSG00000130956	9	99212483	99253618	hyaluronan binding protein 4 [Source:HGNC Symbol;Acc:17062]
HAGH	ENSG00000063854	16	1845621	1877195	hydroxyacylglutathione hydrolase [Source:HGNC Symbol;Acc:4805]
HAPLN3	ENSG00000140511	15	89420519	89438857	hyaluronan and proteoglycan link protein 3 [Source:HGNC Symbol;Acc:21446]
HAS3	ENSG00000103044	16	69139467	69152622	hyaluronan synthase 3 [Source:HGNC Symbol;Acc:4820]
HBB	ENSG00000244734	11	5246694	5250625	hemoglobin, beta [Source:HGNC Symbol;Acc:4827]
HBEGF	ENSG00000113070	5	139712428	139726216	heparin-binding EGF-like growth factor [Source:HGNC Symbol;Acc:3059]
HCAR1	ENSG00000196917	12	123104824	123215390	hydroxycarboxylic acid receptor 1 [Source:HGNC Symbol;Acc:4532]
HCAR2	ENSG00000182782	12	123185840	123187890	hydroxycarboxylic acid receptor 2 [Source:HGNC Symbol;Acc:24827]
HCAR3	ENSG00000255398	12	123199303	123201439	hydroxycarboxylic acid receptor 3 [Source:HGNC Symbol;Acc:16824]
HCK	ENSG00000101336	20	30639991	30689659	hemopoietic cell kinase [Source:HGNC Symbol;Acc:4840]
HCN2	ENSG00000099822	19	589893	617159	hyperpolarization activated cyclic nucleotide-gated potassium channel 2 [Source:HGNC Symbol;Acc:4846]
HCN3	ENSG00000143630	1	155247374	155259639	hyperpolarization activated cyclic nucleotide-gated potassium channel 3 [Source:HGNC Symbol;Acc:19183]
HCRTR1	ENSG00000121764	1	32083287	32098119	hypocretin (orexin) receptor 1 [Source:HGNC Symbol;Acc:4848]
HDAC1	ENSG00000116478	1	32757687	32799236	histone deacetylase 1 [Source:HGNC Symbol;Acc:4852]
HDAC10	ENSG00000100429	22	50683612	50689834	histone deacetylase 10 [Source:HGNC Symbol;Acc:18128]
HDAC11	ENSG00000163517	3	13521224	13547916	histone deacetylase 11 [Source:HGNC Symbol;Acc:19086]
HDAC2	ENSG00000196591	6	114254192	114332472	histone deacetylase 2 [Source:HGNC Symbol;Acc:4853]
HDAC3	ENSG00000171720	5	141000443	141016437	histone deacetylase 3 [Source:HGNC Symbol;Acc:4854]
HDAC4	ENSG00000068024	2	239969864	240323348	histone deacetylase 4 [Source:HGNC Symbol;Acc:14063]
HDAC5	ENSG00000108840	17	42154114	42201070	histone deacetylase 5 [Source:HGNC Symbol;Acc:14068]
HDAC7	ENSG00000061273	12	48176505	48226915	histone deacetylase 7 [Source:HGNC Symbol;Acc:14067]
HDAC9	ENSG00000048052	7	18126572	19042039	histone deacetylase 9 [Source:HGNC Symbol;Acc:14065]
HDC	ENSG00000140287	15	50534144	50558223	histidine decarboxylase [Source:HGNC Symbol;Acc:4855]
HDGF	ENSG00000143321	1	156711899	156736717	hepatoma-derived growth factor [Source:HGNC Symbol;Acc:4856]
HEBP1	ENSG00000013583	12	13127798	13153207	heme binding protein 1 [Source:HGNC Symbol;Acc:17176]
HEXA	ENSG00000213614	15	72635775	72668817	hexosaminidase A (alpha polypeptide) [Source:HGNC Symbol;Acc:4878]
HFE	ENSG00000010704	6	26087509	26098571	hemochromatosis [Source:HGNC Symbol;Acc:4886]
HGF	ENSG00000019991	7	81328322	81399754	hepatocyte growth factor (hepapoietin A; scatter factor) [Source:HGNC Symbol;Acc:4893]
HIF1A	ENSG00000100644	14	62162231	62214976	hypoxia inducible factor 1, alpha subunit (basic helix-loop-helix transcription factor) [Source:HGNC Symbol;Acc:4910]
HILPDA	ENSG00000135245	7	128095903	128098472	hypoxia inducible lipid droplet-associated [Source:HGNC Symbol;Acc:28859]
HIPK1	ENSG00000163349	1	114471814	114520426	homeodomain interacting protein kinase 1 [Source:HGNC Symbol;Acc:19006]
HIPK2	ENSG00000064393	7	139246316	139477577	homeodomain interacting protein kinase 2 [Source:HGNC Symbol;Acc:14402]
HIPK3	ENSG00000110422	11	33278218	33378569	homeodomain interacting protein kinase 3 [Source:HGNC Symbol;Acc:4915]
HIST1H1C	ENSG00000187837	6	26055968	26056699	histone cluster 1, H1c [Source:HGNC Symbol;Acc:4716]
HIST1H1E	ENSG00000168298	6	26156559	26157343	histone cluster 1, H1e [Source:HGNC Symbol;Acc:4718]
HIST1H3B	ENSG00000124693	6	26031817	26032288	histone cluster 1, H3b [Source:HGNC Symbol;Acc:4776]
HIST1H3D	ENSG00000197409	6	26197068	26199521	histone cluster 1, H3d [Source:HGNC Symbol;Acc:4767]
HIST1H3E	ENSG00000196966	6	26225383	26225844	histone cluster 1, H3e [Source:HGNC Symbol;Acc:4769]
HIST1H3H	ENSG00000203813	6	27777842	27778314	histone cluster 1, H3h [Source:HGNC Symbol;Acc:4775]
HIST1H4D	ENSG00000188987	6	26188938	26189304	histone cluster 1, H4d [Source:HGNC Symbol;Acc:4782]
HIST1H4E	ENSG00000198518	6	26204858	26206266	histone cluster 1, H4e [Source:HGNC Symbol;Acc:4790]
HIST1H4H	ENSG00000158406	6	26281283	26285762	histone cluster 1, H4h [Source:HGNC Symbol;Acc:4788]
HIST1H4I	ENSG00000198339	6	27107076	27108418	histone cluster 1, H4i [Source:HGNC Symbol;Acc:4793]
HIST1H4K	ENSG00000197914	6	27798952	27799305	histone cluster 1, H4k [Source:HGNC Symbol;Acc:4784]
HIST4H4	ENSG00000197837	12	14920933	14924065	histone cluster 4, H4 [Source:HGNC Symbol;Acc:20510]
HKDC1	ENSG00000156510	10	70980059	71027315	hexokinase domain containing 1 [Source:HGNC Symbol;Acc:23302]
HLA-A	ENSG00000206503	6	29909037	29913661	major histocompatibility complex, class I, A [Source:HGNC Symbol;Acc:4931]
HLA-B	ENSG00000234745	6	31321649	31324965	major histocompatibility complex, class I, B [Source:HGNC Symbol;Acc:4932]
HLA-C	ENSG00000204525	6	31236526	31239907	major histocompatibility complex, class I, C [Source:HGNC Symbol;Acc:4933]
HLA-DOB	ENSG00000241106	6	32780540	32784825	major histocompatibility complex, class II, DO beta [Source:HGNC Symbol;Acc:4937]
HLA-DPA1	ENSG00000231389	6	33032346	33048552	major histocompatibility complex, class II, DP alpha 1 [Source:HGNC Symbol;Acc:4938]
HLA-DPB1	ENSG00000223865	6	33043703	33054978	major histocompatibility complex, class II, DP beta 1 [Source:HGNC Symbol;Acc:4940]
HLA-DQA2	ENSG00000237541	6	32709119	32714992	major histocompatibility complex, class II, DQ alpha 2 [Source:HGNC Symbol;Acc:4943]
HLA-DRA	ENSG00000204287	6	32407619	32412823	major histocompatibility complex, class II, DR alpha [Source:HGNC Symbol;Acc:4947]
HLA-DRB1	ENSG00000196126	6	32546546	32557625	major histocompatibility complex, class II, DR beta 1 [Source:HGNC Symbol;Acc:4948]
HLA-DRB5	ENSG00000198502	6	32485120	32498064	major histocompatibility complex, class II, DR beta 5 [Source:HGNC Symbol;Acc:4953]
HLA-G	ENSG00000204632	6	29794744	29798902	major histocompatibility complex, class I, G [Source:HGNC Symbol;Acc:4964]
HLCS	ENSG00000159267	21	38123189	38362536	holocarboxylase synthetase (biotin-(proprionyl-CoA-carboxylase (ATP-hydrolysing)) ligase) [Source:HGNC Symbol;Acc:4976]
HMGB1	ENSG00000189403	13	31032884	31191734	high mobility group box 1 [Source:HGNC Symbol;Acc:4983]
HMGB2	ENSG00000164104	4	174252846	174256276	high mobility group box 2 [Source:HGNC Symbol;Acc:5000]
HMGCR	ENSG00000113161	5	74632154	74657929	3-hydroxy-3-methylglutaryl-CoA reductase [Source:HGNC Symbol;Acc:5006]
HMMR	ENSG00000072571	5	162887209	162918947	hyaluronan-mediated motility receptor (RHAMM) [Source:HGNC Symbol;Acc:5012]
HMOX1	ENSG00000100292	22	35776354	35790207	heme oxygenase (decycling) 1 [Source:HGNC Symbol;Acc:5013]
HNMT	ENSG00000150540	2	138721590	138773930	histamine N-methyltransferase [Source:HGNC Symbol;Acc:5028]
HNRNPA1	ENSG00000135486	12	54673977	54680872	heterogeneous nuclear ribonucleoprotein A1 [Source:HGNC Symbol;Acc:5031]
HP	ENSG00000257017	16	72088491	72094954	haptoglobin [Source:HGNC Symbol;Acc:5141]
HPD	ENSG00000158104	12	122277433	122301502	4-hydroxyphenylpyruvate dioxygenase [Source:HGNC Symbol;Acc:5147]
HPGD	ENSG00000164120	4	175411328	175444305	hydroxyprostaglandin dehydrogenase 15-(NAD) [Source:HGNC Symbol;Acc:5154]
HPGDS	ENSG00000163106	4	95219686	95264027	hematopoietic prostaglandin D synthase [Source:HGNC Symbol;Acc:17890]
HPSE	ENSG00000173083	4	84213614	84256306	heparanase [Source:HGNC Symbol;Acc:5164]
HPX	ENSG00000110169	11	6452279	6463847	hemopexin [Source:HGNC Symbol;Acc:5171]
HRAS	ENSG00000174775	11	532242	537287	Harvey rat sarcoma viral oncogene homolog [Source:HGNC Symbol;Acc:5173]
HRH1	ENSG00000196639	3	11178779	11305243	histamine receptor H1 [Source:HGNC Symbol;Acc:5182]
HRH2	ENSG00000113749	5	175085033	175113245	histamine receptor H2 [Source:HGNC Symbol;Acc:5183]
HRH4	ENSG00000134489	18	22040593	22059921	histamine receptor H4 [Source:HGNC Symbol;Acc:17383]
HS3ST1	ENSG00000002587	4	11394774	11431389	heparan sulfate (glucosamine) 3-O-sulfotransferase 1 [Source:HGNC Symbol;Acc:5194]
HSD11B1	ENSG00000117594	1	209859510	209908295	hydroxysteroid (11-beta) dehydrogenase 1 [Source:HGNC Symbol;Acc:5208]
HSD11B2	ENSG00000176387	16	67464555	67471456	hydroxysteroid (11-beta) dehydrogenase 2 [Source:HGNC Symbol;Acc:5209]
HSD17B1	ENSG00000108786	17	40701232	40707231	hydroxysteroid (17-beta) dehydrogenase 1 [Source:HGNC Symbol;Acc:5210]
HSD17B11	ENSG00000198189	4	88257762	88312538	hydroxysteroid (17-beta) dehydrogenase 11 [Source:HGNC Symbol;Acc:22960]
HSD17B14	ENSG00000087076	19	49316274	49339935	hydroxysteroid (17-beta) dehydrogenase 14 [Source:HGNC Symbol;Acc:23238]
HSD17B3	ENSG00000130948	9	98997588	99064434	hydroxysteroid (17-beta) dehydrogenase 3 [Source:HGNC Symbol;Acc:5212]
HSD17B7	ENSG00000132196	1	162760492	162782607	hydroxysteroid (17-beta) dehydrogenase 7 [Source:HGNC Symbol;Acc:5215]
HSD3B7	ENSG00000099377	16	30996519	31000473	hydroxy-delta-5-steroid dehydrogenase, 3 beta- and steroid delta-isomerase 7 [Source:HGNC Symbol;Acc:18324]
HSP90AA1	ENSG00000080824	14	102547075	102606036	heat shock protein 90kDa alpha (cytosolic), class A member 1 [Source:HGNC Symbol;Acc:5253]
HSP90AB1	ENSG00000096384	6	44214824	44221620	heat shock protein 90kDa alpha (cytosolic), class B member 1 [Source:HGNC Symbol;Acc:5258]
HSP90B1	ENSG00000166598	12	104323885	104347423	heat shock protein 90kDa beta (Grp94), member 1 [Source:HGNC Symbol;Acc:12028]
HSPA1A	ENSG00000204389	6	31783291	31785723	heat shock 70kDa protein 1A [Source:HGNC Symbol;Acc:5232]
HSPA1B	ENSG00000204388	6	31795512	31798031	heat shock 70kDa protein 1B [Source:HGNC Symbol;Acc:5233]
HSPA5	ENSG00000044574	9	127997132	128003609	heat shock 70kDa protein 5 (glucose-regulated protein, 78kDa) [Source:HGNC Symbol;Acc:5238]
HSPB1	ENSG00000106211	7	75931861	75933612	heat shock 27kDa protein 1 [Source:HGNC Symbol;Acc:5246]
HSPD1	ENSG00000144381	2	198351305	198381461	heat shock 60kDa protein 1 (chaperonin) [Source:HGNC Symbol;Acc:5261]
HSPG2	ENSG00000142798	1	22148738	22263790	heparan sulfate proteoglycan 2 [Source:HGNC Symbol;Acc:5273]
HSPH1	ENSG00000120694	13	31710762	31736525	heat shock 105kDa/110kDa protein 1 [Source:HGNC Symbol;Acc:16969]
HTR3A	ENSG00000166736	11	113845603	113861035	5-hydroxytryptamine (serotonin) receptor 3A, ionotropic [Source:HGNC Symbol;Acc:5297]
HTR3B	ENSG00000149305	11	113775399	113817287	5-hydroxytryptamine (serotonin) receptor 3B, ionotropic [Source:HGNC Symbol;Acc:5298]
HTR6	ENSG00000158748	1	19991780	20006055	5-hydroxytryptamine (serotonin) receptor 6, G protein-coupled [Source:HGNC Symbol;Acc:5301]
HTR7	ENSG00000148680	10	92500578	92617671	5-hydroxytryptamine (serotonin) receptor 7, adenylate cyclase-coupled [Source:HGNC Symbol;Acc:5302]
HTRA1	ENSG00000166033	10	124221041	124274424	HtrA serine peptidase 1 [Source:HGNC Symbol;Acc:9476]
HTRA3	ENSG00000170801	4	8271492	8308838	HtrA serine peptidase 3 [Source:HGNC Symbol;Acc:30406]
HTRA4	ENSG00000169495	8	38831683	38846181	HtrA serine peptidase 4 [Source:HGNC Symbol;Acc:26909]
HTT	ENSG00000197386	4	3076408	3245676	huntingtin [Source:HGNC Symbol;Acc:4851]
HYAL1	ENSG00000114378	3	50337320	50349812	hyaluronoglucosaminidase 1 [Source:HGNC Symbol;Acc:5320]
HYAL2	ENSG00000068001	3	50355221	50360337	hyaluronoglucosaminidase 2 [Source:HGNC Symbol;Acc:5321]
HYAL3	ENSG00000186792	3	50330262	50336899	hyaluronoglucosaminidase 3 [Source:HGNC Symbol;Acc:5322]
HYOU1	ENSG00000149428	11	118914900	118927913	hypoxia up-regulated 1 [Source:HGNC Symbol;Acc:16931]
IARS	ENSG00000196305	9	94972489	95056038	isoleucyl-tRNA synthetase [Source:HGNC Symbol;Acc:5330]
ICAM1	ENSG00000090339	19	10381511	10397291	intercellular adhesion molecule 1 [Source:HGNC Symbol;Acc:5344]
ICAM2	ENSG00000108622	17	62079954	62097994	intercellular adhesion molecule 2 [Source:HGNC Symbol;Acc:5345]
ICAM3	ENSG00000076662	19	10444452	10450499	intercellular adhesion molecule 3 [Source:HGNC Symbol;Acc:5346]
ICK	ENSG00000112144	6	52866077	52926600	intestinal cell (MAK-like) kinase [Source:HGNC Symbol;Acc:21219]
ICMT	ENSG00000116237	1	6281253	6296032	isoprenylcysteine carboxyl methyltransferase [Source:HGNC Symbol;Acc:5350]
ICOS	ENSG00000163600	2	204801471	204826300	inducible T-cell co-stimulator [Source:HGNC Symbol;Acc:5351]
ICOSLG	ENSG00000160223	21	45642874	45660849	inducible T-cell co-stimulator ligand [Source:HGNC Symbol;Acc:17087]
IDE	ENSG00000119912	10	94211441	94333833	insulin-degrading enzyme [Source:HGNC Symbol;Acc:5381]
IDO1	ENSG00000131203	8	39759794	39785963	indoleamine 2,3-dioxygenase 1 [Source:HGNC Symbol;Acc:6059]
IFI30	ENSG00000216490	19	18283972	18288927	interferon, gamma-inducible protein 30 [Source:HGNC Symbol;Acc:5398]
IFIT1	ENSG00000185745	10	91152303	91163745	interferon-induced protein with tetratricopeptide repeats 1 [Source:HGNC Symbol;Acc:5407]
IFITM1	ENSG00000185885	11	313506	315272	interferon induced transmembrane protein 1 [Source:HGNC Symbol;Acc:5412]
IFNAR1	ENSG00000142166	21	34696734	34732168	interferon (alpha, beta and omega) receptor 1 [Source:HGNC Symbol;Acc:5432]
IFNAR2	ENSG00000159110	21	34602206	34637980	interferon (alpha, beta and omega) receptor 2 [Source:HGNC Symbol;Acc:5433]
IFNG	ENSG00000111537	12	68548548	68553527	interferon, gamma [Source:HGNC Symbol;Acc:5438]
IFNGR1	ENSG00000027697	6	137518621	137540586	interferon gamma receptor 1 [Source:HGNC Symbol;Acc:5439]
IFNGR2	ENSG00000159128	21	34775202	34851655	interferon gamma receptor 2 (interferon gamma transducer 1) [Source:HGNC Symbol;Acc:5440]
IFNL1	ENSG00000182393	19	39786965	39789313	interferon, lambda 1 [Source:HGNC Symbol;Acc:18363]
IGF1	ENSG00000017427	12	102789645	102874423	insulin-like growth factor 1 (somatomedin C) [Source:HGNC Symbol;Acc:5464]
IGF1R	ENSG00000140443	15	99192200	99507759	insulin-like growth factor 1 receptor [Source:HGNC Symbol;Acc:5465]
IGF2	ENSG00000167244	11	2150342	2170833	insulin-like growth factor 2 (somatomedin A) [Source:HGNC Symbol;Acc:5466]
IGF2R	ENSG00000197081	6	160390131	160534539	insulin-like growth factor 2 receptor [Source:HGNC Symbol;Acc:5467]
IGFALS	ENSG00000099769	16	1840414	1844972	insulin-like growth factor binding protein, acid labile subunit [Source:HGNC Symbol;Acc:5468]
IGFBP2	ENSG00000115457	2	217497551	217529159	insulin-like growth factor binding protein 2, 36kDa [Source:HGNC Symbol;Acc:5471]
IGFBP3	ENSG00000146674	7	45951949	45961473	insulin-like growth factor binding protein 3 [Source:HGNC Symbol;Acc:5472]
IGFBP4	ENSG00000141753	17	38599702	38613983	insulin-like growth factor binding protein 4 [Source:HGNC Symbol;Acc:5473]
IGFBP6	ENSG00000167779	12	53491220	53496129	insulin-like growth factor binding protein 6 [Source:HGNC Symbol;Acc:5475]
IGFBP7	ENSG00000163453	4	57896939	57976551	insulin-like growth factor binding protein 7 [Source:HGNC Symbol;Acc:5476]
IGHA2	ENSG00000211890	14	106053226	106054732	immunoglobulin heavy constant alpha 2 (A2m marker) [Source:HGNC Symbol;Acc:5479]
IGHD	ENSG00000211898	14	106303099	106312010	immunoglobulin heavy constant delta [Source:HGNC Symbol;Acc:5480]
IGHE	ENSG00000211891	14	106064224	106068065	immunoglobulin heavy constant epsilon [Source:HGNC Symbol;Acc:5522]
IGHG1	ENSG00000211896	14	106202680	106209408	immunoglobulin heavy constant gamma 1 (G1m marker) [Source:HGNC Symbol;Acc:5525]
IGHG2	ENSG00000211893	14	106109389	106111127	immunoglobulin heavy constant gamma 2 (G2m marker) [Source:HGNC Symbol;Acc:5526]
IGHG3	ENSG00000211897	14	106235439	106237742	immunoglobulin heavy constant gamma 3 (G3m marker) [Source:HGNC Symbol;Acc:5527]
IGHG4	ENSG00000211892	14	106090687	106092403	immunoglobulin heavy constant gamma 4 (G4m marker) [Source:HGNC Symbol;Acc:5528]
IGHM	ENSG00000211899	14	106320349	106322323	immunoglobulin heavy constant mu [Source:HGNC Symbol;Acc:5541]
IGHV1-2	ENSG00000211934	14	106452671	106453170	immunoglobulin heavy variable 1-2 [Source:HGNC Symbol;Acc:5550]
IGHV1-46	ENSG00000211962	14	106967049	106967788	immunoglobulin heavy variable 1-46 [Source:HGNC Symbol;Acc:5554]
IGHV3-23	ENSG00000211949	14	106725201	106725733	immunoglobulin heavy variable 3-23 [Source:HGNC Symbol;Acc:5588]
IGIP	ENSG00000182700	5	139505521	139508391	IgA-inducing protein [Source:HGNC Symbol;Acc:33847]
IGJ	ENSG00000132465	4	71521258	71547534	immunoglobulin J polypeptide, linker protein for immunoglobulin alpha and mu polypeptides [Source:HGNC Symbol;Acc:5713]
IGKV1-39	ENSG00000242371	2	89619383	89619904	immunoglobulin kappa variable 1-39 (gene/pseudogene) [Source:HGNC Symbol;Acc:5740]
IGKV1-5	ENSG00000243466	2	89246819	89247475	immunoglobulin kappa variable 1-5 [Source:HGNC Symbol;Acc:5741]
IGKV1D-16	ENSG00000241244	2	90139078	90139580	immunoglobulin kappa variable 1D-16 [Source:HGNC Symbol;Acc:5748]
IGKV1D-39	ENSG00000251546	2	89901292	89901791	immunoglobulin kappa variable 1D-39 [Source:HGNC Symbol;Acc:5756]
IGKV2-30	ENSG00000243238	2	89544264	89545079	immunoglobulin kappa variable 2-30 [Source:HGNC Symbol;Acc:5785]
IGKV2D-29	ENSG00000243264	2	89986322	89987079	immunoglobulin kappa variable 2D-29 [Source:HGNC Symbol;Acc:5800]
IGKV2D-40	ENSG00000251039	2	89890601	89891307	immunoglobulin kappa variable 2D-40 [Source:HGNC Symbol;Acc:5804]
IGKV3-11	ENSG00000241351	2	89326668	89327228	immunoglobulin kappa variable 3-11 [Source:HGNC Symbol;Acc:5815]
IGKV3-15	ENSG00000244437	2	89384673	89385283	immunoglobulin kappa variable 3-15 [Source:HGNC Symbol;Acc:5816]
IGKV3-20	ENSG00000239951	2	89442057	89442643	immunoglobulin kappa variable 3-20 [Source:HGNC Symbol;Acc:5817]
IGKV3-7	ENSG00000243063	2	89277987	89278600	immunoglobulin kappa variable 3-7 (non-functional) [Source:HGNC Symbol;Acc:5821]
IGKV3D-15	ENSG00000224041	2	90153696	90154258	immunoglobulin kappa variable 3D-15 (gene/pseudogene) [Source:HGNC Symbol;Acc:5824]
IGKV4-1	ENSG00000211598	2	89184913	89185669	immunoglobulin kappa variable 4-1 [Source:HGNC Symbol;Acc:5834]
IGKV5-2	ENSG00000211599	2	89196748	89197300	immunoglobulin kappa variable 5-2 [Source:HGNC Symbol;Acc:5835]
IGLC2	ENSG00000211677	22	23243156	23243617	immunoglobulin lambda constant 2 (Kern-Oz- marker) [Source:HGNC Symbol;Acc:5856]
IGLC3	ENSG00000211679	22	23248512	23248973	immunoglobulin lambda constant 3 (Kern-Oz+ marker) [Source:HGNC Symbol;Acc:5857]
IGLC7	ENSG00000211685	22	23264766	23265203	immunoglobulin lambda constant 7 [Source:HGNC Symbol;Acc:5861]
IGLL1	ENSG00000128322	22	23915312	23922495	immunoglobulin lambda-like polypeptide 1 [Source:HGNC Symbol;Acc:5870]
IGLL5	ENSG00000254709	22	23229960	23238287	immunoglobulin lambda-like polypeptide 5 [Source:HGNC Symbol;Acc:38476]
IGLV1-36	ENSG00000211655	22	22786296	22786802	immunoglobulin lambda variable 1-36 [Source:HGNC Symbol;Acc:5876]
IGLV1-40	ENSG00000211653	22	22764098	22764614	immunoglobulin lambda variable 1-40 [Source:HGNC Symbol;Acc:5877]
IGLV1-44	ENSG00000211651	22	22735135	22735715	immunoglobulin lambda variable 1-44 [Source:HGNC Symbol;Acc:5879]
IGLV1-51	ENSG00000211644	22	22676828	22677336	immunoglobulin lambda variable 1-51 [Source:HGNC Symbol;Acc:5882]
IGLV10-54	ENSG00000211642	22	22569184	22569660	immunoglobulin lambda variable 10-54 [Source:HGNC Symbol;Acc:5884]
IGLV2-11	ENSG00000211668	22	23134980	23135496	immunoglobulin lambda variable 2-11 [Source:HGNC Symbol;Acc:5887]
IGLV2-18	ENSG00000211664	22	23077095	23077584	immunoglobulin lambda variable 2-18 [Source:HGNC Symbol;Acc:5889]
IGLV2-23	ENSG00000211660	22	23040274	23040892	immunoglobulin lambda variable 2-23 [Source:HGNC Symbol;Acc:5890]
IGLV3-12	ENSG00000211667	22	23114317	23115079	immunoglobulin lambda variable 3-12 [Source:HGNC Symbol;Acc:5898]
IGLV3-16	ENSG00000211665	22	23089870	23090398	immunoglobulin lambda variable 3-16 [Source:HGNC Symbol;Acc:5901]
IGLV3-25	ENSG00000211659	22	23029190	23029735	immunoglobulin lambda variable 3-25 [Source:HGNC Symbol;Acc:5908]
IGLV3-27	ENSG00000211658	22	23010758	23011276	immunoglobulin lambda variable 3-27 [Source:HGNC Symbol;Acc:5910]
IGLV4-3	ENSG00000211672	22	23213686	23214214	immunoglobulin lambda variable 4-3 [Source:HGNC Symbol;Acc:5919]
IGLV4-60	ENSG00000211639	22	22516592	22517074	immunoglobulin lambda variable 4-60 [Source:HGNC Symbol;Acc:5920]
IGLV4-69	ENSG00000211637	22	22385332	22385870	immunoglobulin lambda variable 4-69 [Source:HGNC Symbol;Acc:5921]
IGLV5-37	ENSG00000211654	22	22781876	22782371	immunoglobulin lambda variable 5-37 [Source:HGNC Symbol;Acc:5922]
IGLV5-45	ENSG00000211650	22	22730355	22730874	immunoglobulin lambda variable 5-45 [Source:HGNC Symbol;Acc:5924]
IGLV7-43	ENSG00000211652	22	22749356	22749827	immunoglobulin lambda variable 7-43 [Source:HGNC Symbol;Acc:5929]
IGLV7-46	ENSG00000211649	22	22723982	22724454	immunoglobulin lambda variable 7-46 (gene/pseudogene) [Source:HGNC Symbol;Acc:5930]
IGLV8-61	ENSG00000211638	22	22453110	22453622	immunoglobulin lambda variable 8-61 [Source:HGNC Symbol;Acc:5931]
IGSF11	ENSG00000144847	3	118619404	118864915	immunoglobulin superfamily, member 11 [Source:HGNC Symbol;Acc:16669]
IGSF8	ENSG00000162729	1	160061130	160068733	immunoglobulin superfamily, member 8 [Source:HGNC Symbol;Acc:17813]
IK	ENSG00000113141	5	140026643	140042064	IK cytokine, down-regulator of HLA II [Source:HGNC Symbol;Acc:5958]
IKBKB	ENSG00000104365	8	42128820	42189973	inhibitor of kappa light polypeptide gene enhancer in B-cells, kinase beta [Source:HGNC Symbol;Acc:5960]
IKBKE	ENSG00000143466	1	206643791	206670223	inhibitor of kappa light polypeptide gene enhancer in B-cells, kinase epsilon [Source:HGNC Symbol;Acc:14552]
IL10	ENSG00000136634	1	206940947	206945839	interleukin 10 [Source:HGNC Symbol;Acc:5962]
IL10RA	ENSG00000110324	11	117857063	117872196	interleukin 10 receptor, alpha [Source:HGNC Symbol;Acc:5964]
IL10RB	ENSG00000243646	21	34638663	34669539	interleukin 10 receptor, beta [Source:HGNC Symbol;Acc:5965]
IL11RA	ENSG00000137070	9	34650699	34661889	interleukin 11 receptor, alpha [Source:HGNC Symbol;Acc:5967]
IL12A	ENSG00000168811	3	159706537	159713806	interleukin 12A (natural killer cell stimulatory factor 1, cytotoxic lymphocyte maturation factor 1, p35) [Source:HGNC Symbol;Acc:5969]
IL12RB1	ENSG00000096996	19	18169805	18209754	interleukin 12 receptor, beta 1 [Source:HGNC Symbol;Acc:5971]
IL12RB2	ENSG00000081985	1	67773047	67862583	interleukin 12 receptor, beta 2 [Source:HGNC Symbol;Acc:5972]
IL15	ENSG00000164136	4	142557752	142655140	interleukin 15 [Source:HGNC Symbol;Acc:5977]
IL15RA	ENSG00000134470	10	5990855	6020150	interleukin 15 receptor, alpha [Source:HGNC Symbol;Acc:5978]
IL16	ENSG00000172349	15	81451916	81605104	interleukin 16 [Source:HGNC Symbol;Acc:5980]
IL17B	ENSG00000127743	5	148750887	148783765	interleukin 17B [Source:HGNC Symbol;Acc:5982]
IL17C	ENSG00000124391	16	88704999	88706881	interleukin 17C [Source:HGNC Symbol;Acc:5983]
IL17D	ENSG00000172458	13	21276266	21297237	interleukin 17D [Source:HGNC Symbol;Acc:5984]
IL17RA	ENSG00000177663	22	17565844	17596583	interleukin 17 receptor A [Source:HGNC Symbol;Acc:5985]
IL17RB	ENSG00000056736	3	53880607	53899827	interleukin 17 receptor B [Source:HGNC Symbol;Acc:18015]
IL17RC	ENSG00000163702	3	9958758	9975314	interleukin 17 receptor C [Source:HGNC Symbol;Acc:18358]
IL17RE	ENSG00000163701	3	9944296	9958086	interleukin 17 receptor E [Source:HGNC Symbol;Acc:18439]
IL18	ENSG00000150782	11	112013974	112034840	interleukin 18 (interferon-gamma-inducing factor) [Source:HGNC Symbol;Acc:5986]
IL18BP	ENSG00000137496	11	71709587	71716761	interleukin 18 binding protein [Source:HGNC Symbol;Acc:5987]
IL18R1	ENSG00000115604	2	102927989	103015218	interleukin 18 receptor 1 [Source:HGNC Symbol;Acc:5988]
IL18RAP	ENSG00000115607	2	103035149	103069025	interleukin 18 receptor accessory protein [Source:HGNC Symbol;Acc:5989]
IL1B	ENSG00000125538	2	113587328	113594480	interleukin 1, beta [Source:HGNC Symbol;Acc:5992]
IL1R1	ENSG00000115594	2	102681004	102796334	interleukin 1 receptor, type I [Source:HGNC Symbol;Acc:5993]
IL1R2	ENSG00000115590	2	102608306	102645006	interleukin 1 receptor, type II [Source:HGNC Symbol;Acc:5994]
IL1RAP	ENSG00000196083	3	190231840	190375843	interleukin 1 receptor accessory protein [Source:HGNC Symbol;Acc:5995]
IL1RL1	ENSG00000115602	2	102927962	102968497	interleukin 1 receptor-like 1 [Source:HGNC Symbol;Acc:5998]
IL1RN	ENSG00000136689	2	113864791	113891593	interleukin 1 receptor antagonist [Source:HGNC Symbol;Acc:6000]
IL20RB	ENSG00000174564	3	136665072	136729927	interleukin 20 receptor beta [Source:HGNC Symbol;Acc:6004]
IL21R	ENSG00000103522	16	27413483	27462115	interleukin 21 receptor [Source:HGNC Symbol;Acc:6006]
IL23A	ENSG00000110944	12	56732663	56734193	interleukin 23, alpha subunit p19 [Source:HGNC Symbol;Acc:15488]
IL24	ENSG00000162892	1	207070788	207077484	interleukin 24 [Source:HGNC Symbol;Acc:11346]
IL27	ENSG00000197272	16	28510683	28523372	interleukin 27 [Source:HGNC Symbol;Acc:19157]
IL2RA	ENSG00000134460	10	6052652	6104288	interleukin 2 receptor, alpha [Source:HGNC Symbol;Acc:6008]
IL2RB	ENSG00000100385	22	37521878	37571094	interleukin 2 receptor, beta [Source:HGNC Symbol;Acc:6009]
IL31RA	ENSG00000164509	5	55147207	55218678	interleukin 31 receptor A [Source:HGNC Symbol;Acc:18969]
IL32	ENSG00000008517	16	3115298	3131908	interleukin 32 [Source:HGNC Symbol;Acc:16830]
IL34	ENSG00000157368	16	70613798	70694585	interleukin 34 [Source:HGNC Symbol;Acc:28529]
IL4	ENSG00000113520	5	132009678	132018368	interleukin 4 [Source:HGNC Symbol;Acc:6014]
IL4I1	ENSG00000104951	19	50392911	50432796	interleukin 4 induced 1 [Source:HGNC Symbol;Acc:19094]
IL4R	ENSG00000077238	16	27324989	27376099	interleukin 4 receptor [Source:HGNC Symbol;Acc:6015]
IL5RA	ENSG00000091181	3	3111233	3168297	interleukin 5 receptor, alpha [Source:HGNC Symbol;Acc:6017]
IL6	ENSG00000136244	7	22765503	22771621	interleukin 6 (interferon, beta 2) [Source:HGNC Symbol;Acc:6018]
IL6R	ENSG00000160712	1	154377669	154441926	interleukin 6 receptor [Source:HGNC Symbol;Acc:6019]
IL6ST	ENSG00000134352	5	55230923	55290821	interleukin 6 signal transducer (gp130, oncostatin M receptor) [Source:HGNC Symbol;Acc:6021]
IL7	ENSG00000104432	8	79587978	79717758	interleukin 7 [Source:HGNC Symbol;Acc:6023]
IL7R	ENSG00000168685	5	35852797	35879705	interleukin 7 receptor [Source:HGNC Symbol;Acc:6024]
IL8	ENSG00000169429	4	74606223	74609433	interleukin 8 [Source:HGNC Symbol;Acc:6025]
ILK	ENSG00000166333	11	6624961	6632102	integrin-linked kinase [Source:HGNC Symbol;Acc:6040]
IMPA1	ENSG00000133731	8	82570196	82598928	inositol(myo)-1(or 4)-monophosphatase 1 [Source:HGNC Symbol;Acc:6050]
IMPA2	ENSG00000141401	18	11981024	12030876	inositol(myo)-1(or 4)-monophosphatase 2 [Source:HGNC Symbol;Acc:6051]
IMPDH1	ENSG00000106348	7	128032331	128050306	IMP (inosine 5'-monophosphate) dehydrogenase 1 [Source:HGNC Symbol;Acc:6052]
IMPDH2	ENSG00000178035	3	49061758	49066841	IMP (inosine 5'-monophosphate) dehydrogenase 2 [Source:HGNC Symbol;Acc:6053]
IMPG2	ENSG00000081148	3	100941390	101039404	interphotoreceptor matrix proteoglycan 2 [Source:HGNC Symbol;Acc:18362]
INHBA	ENSG00000122641	7	41724712	41742706	inhibin, beta A [Source:HGNC Symbol;Acc:6066]
INHBB	ENSG00000163083	2	121103719	121109384	inhibin, beta B [Source:HGNC Symbol;Acc:6067]
INHBE	ENSG00000139269	12	57846106	57853063	inhibin, beta E [Source:HGNC Symbol;Acc:24029]
INSL3	ENSG00000248099	19	17927321	17932383	insulin-like 3 (Leydig cell) [Source:HGNC Symbol;Acc:6086]
INSR	ENSG00000171105	19	7112266	7294045	insulin receptor [Source:HGNC Symbol;Acc:6091]
IPP	ENSG00000197429	1	46159996	46216322	intracisternal A particle-promoted polypeptide [Source:HGNC Symbol;Acc:6108]
IRAK2	ENSG00000134070	3	10206549	10285427	interleukin-1 receptor-associated kinase 2 [Source:HGNC Symbol;Acc:6113]
IRAK3	ENSG00000090376	12	66582659	66648402	interleukin-1 receptor-associated kinase 3 [Source:HGNC Symbol;Acc:17020]
IRAK4	ENSG00000198001	12	44152747	44183346	interleukin-1 receptor-associated kinase 4 [Source:HGNC Symbol;Acc:17967]
ISG15	ENSG00000187608	1	948803	949920	ISG15 ubiquitin-like modifier [Source:HGNC Symbol;Acc:4053]
ITGA1	ENSG00000213949	5	52083730	52255040	integrin, alpha 1 [Source:HGNC Symbol;Acc:6134]
ITGA10	ENSG00000143127	1	145524891	145543868	integrin, alpha 10 [Source:HGNC Symbol;Acc:6135]
ITGA2	ENSG00000164171	5	52285156	52390609	integrin, alpha 2 (CD49B, alpha 2 subunit of VLA-2 receptor) [Source:HGNC Symbol;Acc:6137]
ITGA2B	ENSG00000005961	17	42449548	42466873	integrin, alpha 2b (platelet glycoprotein IIb of IIb/IIIa complex, antigen CD41) [Source:HGNC Symbol;Acc:6138]
ITGA3	ENSG00000005884	17	48133332	48167845	integrin, alpha 3 (antigen CD49C, alpha 3 subunit of VLA-3 receptor) [Source:HGNC Symbol;Acc:6139]
ITGA4	ENSG00000115232	2	182321929	182400914	integrin, alpha 4 (antigen CD49D, alpha 4 subunit of VLA-4 receptor) [Source:HGNC Symbol;Acc:6140]
ITGA5	ENSG00000161638	12	54789045	54813244	integrin, alpha 5 (fibronectin receptor, alpha polypeptide) [Source:HGNC Symbol;Acc:6141]
ITGA6	ENSG00000091409	2	173292082	173371181	integrin, alpha 6 [Source:HGNC Symbol;Acc:6142]
ITGA7	ENSG00000135424	12	56078352	56109827	integrin, alpha 7 [Source:HGNC Symbol;Acc:6143]
ITGA9	ENSG00000144668	3	37493606	37865005	integrin, alpha 9 [Source:HGNC Symbol;Acc:6145]
ITGAD	ENSG00000156886	16	31404633	31437826	integrin, alpha D [Source:HGNC Symbol;Acc:6146]
ITGAE	ENSG00000083457	17	3617922	3704537	integrin, alpha E (antigen CD103, human mucosal lymphocyte antigen 1; alpha polypeptide) [Source:HGNC Symbol;Acc:6147]
ITGAL	ENSG00000005844	16	30483979	30534506	integrin, alpha L (antigen CD11A (p180), lymphocyte function-associated antigen 1; alpha polypeptide) [Source:HGNC Symbol;Acc:6148]
ITGAM	ENSG00000169896	16	31271311	31344213	integrin, alpha M (complement component 3 receptor 3 subunit) [Source:HGNC Symbol;Acc:6149]
ITGAV	ENSG00000138448	2	187454792	187545628	integrin, alpha V [Source:HGNC Symbol;Acc:6150]
ITGAX	ENSG00000140678	16	31366455	31394318	integrin, alpha X (complement component 3 receptor 4 subunit) [Source:HGNC Symbol;Acc:6152]
ITGB1	ENSG00000150093	10	33189247	33294720	integrin, beta 1 (fibronectin receptor, beta polypeptide, antigen CD29 includes MDF2, MSK12) [Source:HGNC Symbol;Acc:6153]
ITGB2	ENSG00000160255	21	46305868	46351904	integrin, beta 2 (complement component 3 receptor 3 and 4 subunit) [Source:HGNC Symbol;Acc:6155]
ITGB3	ENSG00000259207	17	45331212	45421658	integrin, beta 3 (platelet glycoprotein IIIa, antigen CD61) [Source:HGNC Symbol;Acc:6156]
ITGB4	ENSG00000132470	17	73717408	73753899	integrin, beta 4 [Source:HGNC Symbol;Acc:6158]
ITGB5	ENSG00000082781	3	124480795	124620265	integrin, beta 5 [Source:HGNC Symbol;Acc:6160]
ITGB7	ENSG00000139626	12	53585102	53601091	integrin, beta 7 [Source:HGNC Symbol;Acc:6162]
ITGB8	ENSG00000105855	7	20370325	20455377	integrin, beta 8 [Source:HGNC Symbol;Acc:6163]
ITIH1	ENSG00000055957	3	52811603	52826078	inter-alpha-trypsin inhibitor heavy chain 1 [Source:HGNC Symbol;Acc:6166]
ITIH2	ENSG00000151655	10	7745232	7791483	inter-alpha-trypsin inhibitor heavy chain 2 [Source:HGNC Symbol;Acc:6167]
ITIH3	ENSG00000162267	3	52828784	52843025	inter-alpha-trypsin inhibitor heavy chain 3 [Source:HGNC Symbol;Acc:6168]
ITIH4	ENSG00000055955	3	52846991	52865495	inter-alpha-trypsin inhibitor heavy chain family, member 4 [Source:HGNC Symbol;Acc:6169]
ITK	ENSG00000113263	5	156569944	156682201	IL2-inducible T-cell kinase [Source:HGNC Symbol;Acc:6171]
ITLN1	ENSG00000179914	1	160846329	160854960	intelectin 1 (galactofuranose binding) [Source:HGNC Symbol;Acc:18259]
ITM2B	ENSG00000136156	13	48807294	48837063	integral membrane protein 2B [Source:HGNC Symbol;Acc:6174]
ITPR1	ENSG00000150995	3	4535032	4889524	inositol 1,4,5-trisphosphate receptor, type 1 [Source:HGNC Symbol;Acc:6180]
ITPR2	ENSG00000123104	12	26490342	26986131	inositol 1,4,5-trisphosphate receptor, type 2 [Source:HGNC Symbol;Acc:6181]
ITPR3	ENSG00000096433	6	33588142	33664351	inositol 1,4,5-trisphosphate receptor, type 3 [Source:HGNC Symbol;Acc:6182]
IVNS1ABP	ENSG00000116679	1	185265520	185286461	influenza virus NS1A binding protein [Source:HGNC Symbol;Acc:16951]
JAG1	ENSG00000101384	20	10618332	10654694	jagged 1 [Source:HGNC Symbol;Acc:6188]
JAK1	ENSG00000162434	1	65298912	65432187	Janus kinase 1 [Source:HGNC Symbol;Acc:6190]
JAK2	ENSG00000096968	9	4985033	5128183	Janus kinase 2 [Source:HGNC Symbol;Acc:6192]
JAK3	ENSG00000105639	19	17935589	17958880	Janus kinase 3 [Source:HGNC Symbol;Acc:6193]
JAM2	ENSG00000154721	21	27011584	27089874	junctional adhesion molecule 2 [Source:HGNC Symbol;Acc:14686]
JAM3	ENSG00000166086	11	133938820	134021896	junctional adhesion molecule 3 [Source:HGNC Symbol;Acc:15532]
JMJD7-PLA2G4B	ENSG00000168970	15	42120293	42140353	JMJD7-PLA2G4B readthrough [Source:HGNC Symbol;Acc:34449]
JUN	ENSG00000177606	1	59246465	59249785	jun proto-oncogene [Source:HGNC Symbol;Acc:6204]
KALRN	ENSG00000160145	3	123798870	124445172	kalirin, RhoGEF kinase [Source:HGNC Symbol;Acc:4814]
KARS	ENSG00000065427	16	75661622	75682541	lysyl-tRNA synthetase [Source:HGNC Symbol;Acc:6215]
KAT2B	ENSG00000114166	3	20081515	20195896	K(lysine) acetyltransferase 2B [Source:HGNC Symbol;Acc:8638]
KAZALD1	ENSG00000107821	10	102821598	102827888	Kazal-type serine peptidase inhibitor domain 1 [Source:HGNC Symbol;Acc:25460]
KBTBD11	ENSG00000176595	8	1922044	1955102	kelch repeat and BTB (POZ) domain containing 11 [Source:HGNC Symbol;Acc:29104]
KBTBD2	ENSG00000170852	7	32907784	32933743	kelch repeat and BTB (POZ) domain containing 2 [Source:HGNC Symbol;Acc:21751]
KBTBD6	ENSG00000165572	13	41701705	41706882	kelch repeat and BTB (POZ) domain containing 6 [Source:HGNC Symbol;Acc:25340]
KBTBD7	ENSG00000120696	13	41763969	41768702	kelch repeat and BTB (POZ) domain containing 7 [Source:HGNC Symbol;Acc:25266]
KBTBD8	ENSG00000163376	3	67048727	67061634	kelch repeat and BTB (POZ) domain containing 8 [Source:HGNC Symbol;Acc:30691]
KCNA2	ENSG00000177301	1	111136202	111174096	potassium voltage-gated channel, shaker-related subfamily, member 2 [Source:HGNC Symbol;Acc:6220]
KCNA3	ENSG00000177272	1	111214310	111217655	potassium voltage-gated channel, shaker-related subfamily, member 3 [Source:HGNC Symbol;Acc:6221]
KCNA5	ENSG00000130037	12	5153085	5155949	potassium voltage-gated channel, shaker-related subfamily, member 5 [Source:HGNC Symbol;Acc:6224]
KCNA6	ENSG00000151079	12	4918342	4960277	potassium voltage-gated channel, shaker-related subfamily, member 6 [Source:HGNC Symbol;Acc:6225]
KCNB1	ENSG00000158445	20	47980414	48099184	potassium voltage-gated channel, Shab-related subfamily, member 1 [Source:HGNC Symbol;Acc:6231]
KCNC3	ENSG00000131398	19	50815194	50836772	potassium voltage-gated channel, Shaw-related subfamily, member 3 [Source:HGNC Symbol;Acc:6235]
KCNC4	ENSG00000116396	1	110753965	110825722	potassium voltage-gated channel, Shaw-related subfamily, member 4 [Source:HGNC Symbol;Acc:6236]
KCND3	ENSG00000171385	1	112313284	112531777	potassium voltage-gated channel, Shal-related subfamily, member 3 [Source:HGNC Symbol;Acc:6239]
KCNE1	ENSG00000180509	21	35818988	35884573	potassium voltage-gated channel, Isk-related family, member 1 [Source:HGNC Symbol;Acc:6240]
KCNG1	ENSG00000026559	20	49620193	49639666	potassium voltage-gated channel, subfamily G, member 1 [Source:HGNC Symbol;Acc:6248]
KCNG2	ENSG00000178342	18	77623668	77660184	potassium voltage-gated channel, subfamily G, member 2 [Source:HGNC Symbol;Acc:6249]
KCNH2	ENSG00000055118	7	150642049	150675403	potassium voltage-gated channel, subfamily H (eag-related), member 2 [Source:HGNC Symbol;Acc:6251]
KCNH3	ENSG00000135519	12	49932940	49952091	potassium voltage-gated channel, subfamily H (eag-related), member 3 [Source:HGNC Symbol;Acc:6252]
KCNH4	ENSG00000089558	17	40308909	40333296	potassium voltage-gated channel, subfamily H (eag-related), member 4 [Source:HGNC Symbol;Acc:6253]
KCNH7	ENSG00000184611	2	163227917	163695240	potassium voltage-gated channel, subfamily H (eag-related), member 7 [Source:HGNC Symbol;Acc:18863]
KCNH8	ENSG00000183960	3	19189946	19577138	potassium voltage-gated channel, subfamily H (eag-related), member 8 [Source:HGNC Symbol;Acc:18864]
KCNJ10	ENSG00000177807	1	160007257	160040038	potassium inwardly-rectifying channel, subfamily J, member 10 [Source:HGNC Symbol;Acc:6256]
KCNJ11	ENSG00000187486	11	17407406	17410878	potassium inwardly-rectifying channel, subfamily J, member 11 [Source:HGNC Symbol;Acc:6257]
KCNJ12	ENSG00000184185	17	21279509	21323179	potassium inwardly-rectifying channel, subfamily J, member 12 [Source:HGNC Symbol;Acc:6258]
KCNJ14	ENSG00000182324	19	48958766	48969367	potassium inwardly-rectifying channel, subfamily J, member 14 [Source:HGNC Symbol;Acc:6260]
KCNJ15	ENSG00000157551	21	39529128	39679279	potassium inwardly-rectifying channel, subfamily J, member 15 [Source:HGNC Symbol;Acc:6261]
KCNJ2	ENSG00000123700	17	68164814	68176189	potassium inwardly-rectifying channel, subfamily J, member 2 [Source:HGNC Symbol;Acc:6263]
KCNK10	ENSG00000100433	14	88649113	88793251	potassium channel, subfamily K, member 10 [Source:HGNC Symbol;Acc:6273]
KCNK13	ENSG00000152315	14	90528109	90652201	potassium channel, subfamily K, member 13 [Source:HGNC Symbol;Acc:6275]
KCNK17	ENSG00000124780	6	39266777	39282329	potassium channel, subfamily K, member 17 [Source:HGNC Symbol;Acc:14465]
KCNK5	ENSG00000164626	6	39156749	39197226	potassium channel, subfamily K, member 5 [Source:HGNC Symbol;Acc:6280]
KCNK6	ENSG00000099337	19	38810484	38819660	potassium channel, subfamily K, member 6 [Source:HGNC Symbol;Acc:6281]
KCNK7	ENSG00000173338	11	65360326	65363467	potassium channel, subfamily K, member 7 [Source:HGNC Symbol;Acc:6282]
KCNMA1	ENSG00000156113	10	78629359	79398353	potassium large conductance calcium-activated channel, subfamily M, alpha member 1 [Source:HGNC Symbol;Acc:6284]
KCNN3	ENSG00000143603	1	154669931	154842756	potassium intermediate/small conductance calcium-activated channel, subfamily N, member 3 [Source:HGNC Symbol;Acc:6292]
KCNN4	ENSG00000104783	19	44270685	44285409	potassium intermediate/small conductance calcium-activated channel, subfamily N, member 4 [Source:HGNC Symbol;Acc:6293]
KCNQ1	ENSG00000053918	11	2465914	2870339	potassium voltage-gated channel, KQT-like subfamily, member 1 [Source:HGNC Symbol;Acc:6294]
KCNQ4	ENSG00000117013	1	41249684	41306124	potassium voltage-gated channel, KQT-like subfamily, member 4 [Source:HGNC Symbol;Acc:6298]
KCNQ5	ENSG00000185760	6	73331520	73908574	potassium voltage-gated channel, KQT-like subfamily, member 5 [Source:HGNC Symbol;Acc:6299]
KCNS1	ENSG00000124134	20	43720951	43729753	potassium voltage-gated channel, delayed-rectifier, subfamily S, member 1 [Source:HGNC Symbol;Acc:6300]
KCNT1	ENSG00000107147	9	138594031	138684992	potassium channel, subfamily T, member 1 [Source:HGNC Symbol;Acc:18865]
KDM1A	ENSG00000004487	1	23345941	23410182	lysine (K)-specific demethylase 1A [Source:HGNC Symbol;Acc:29079]
KDM1B	ENSG00000165097	6	18155560	18224084	lysine (K)-specific demethylase 1B [Source:HGNC Symbol;Acc:21577]
KDM2A	ENSG00000173120	11	66886740	67025558	lysine (K)-specific demethylase 2A [Source:HGNC Symbol;Acc:13606]
KDM4A	ENSG00000066135	1	44115829	44171186	lysine (K)-specific demethylase 4A [Source:HGNC Symbol;Acc:22978]
KDM4C	ENSG00000107077	9	6720863	7175648	lysine (K)-specific demethylase 4C [Source:HGNC Symbol;Acc:17071]
KDSR	ENSG00000119537	18	60994959	61034743	3-ketodihydrosphingosine reductase [Source:HGNC Symbol;Acc:4021]
KEAP1	ENSG00000079999	19	10596796	10614417	kelch-like ECH-associated protein 1 [Source:HGNC Symbol;Acc:23177]
KEL	ENSG00000197993	7	142638201	142659768	Kell blood group, metallo-endopeptidase [Source:HGNC Symbol;Acc:6308]
KHDRBS1	ENSG00000121774	1	32479430	32526451	KH domain containing, RNA binding, signal transduction associated 1 [Source:HGNC Symbol;Acc:18116]
KHK	ENSG00000138030	2	27309615	27323640	ketohexokinase (fructokinase) [Source:HGNC Symbol;Acc:6315]
KIF11	ENSG00000138160	10	94353043	94415150	kinesin family member 11 [Source:HGNC Symbol;Acc:6388]
KIR2DL1	ENSG00000125498	19	55281263	55295774	killer cell immunoglobulin-like receptor, two domains, long cytoplasmic tail, 1 [Source:HGNC Symbol;Acc:6329]
KIR2DL3	ENSG00000243772	19	55249980	55295776	killer cell immunoglobulin-like receptor, two domains, long cytoplasmic tail, 3 [Source:HGNC Symbol;Acc:6331]
KIR2DL4	ENSG00000189013	19	55236002	55325972	killer cell immunoglobulin-like receptor, two domains, long cytoplasmic tail, 4 [Source:HGNC Symbol;Acc:6332]
KIR2DS4	ENSG00000221957	19	55344131	55360024	killer cell immunoglobulin-like receptor, two domains, short cytoplasmic tail, 4 [Source:HGNC Symbol;Acc:6336]
KIR3DL1	ENSG00000167633	19	55235969	55378448	killer cell immunoglobulin-like receptor, three domains, long cytoplasmic tail, 1 [Source:HGNC Symbol;Acc:6338]
KIR3DL2	ENSG00000240403	19	55361898	55378662	killer cell immunoglobulin-like receptor, three domains, long cytoplasmic tail, 2 [Source:HGNC Symbol;Acc:6339]
KIRREL2	ENSG00000126259	19	36346763	36358011	kin of IRRE like 2 (Drosophila) [Source:HGNC Symbol;Acc:18816]
KISS1R	ENSG00000116014	19	917287	921015	KISS1 receptor [Source:HGNC Symbol;Acc:4510]
KIT	ENSG00000157404	4	55524085	55606881	v-kit Hardy-Zuckerman 4 feline sarcoma viral oncogene homolog [Source:HGNC Symbol;Acc:6342]
KL	ENSG00000133116	13	33590207	33640282	klotho [Source:HGNC Symbol;Acc:6344]
KLF5	ENSG00000102554	13	73629114	73651676	Kruppel-like factor 5 (intestinal) [Source:HGNC Symbol;Acc:6349]
KLHL12	ENSG00000117153	1	202860228	202897764	kelch-like family member 12 [Source:HGNC Symbol;Acc:19360]
KLHL17	ENSG00000187961	1	895967	901095	kelch-like family member 17 [Source:HGNC Symbol;Acc:24023]
KLHL18	ENSG00000114648	3	47324407	47388306	kelch-like family member 18 [Source:HGNC Symbol;Acc:29120]
KLHL2	ENSG00000109466	4	166128770	166244308	kelch-like family member 2 [Source:HGNC Symbol;Acc:6353]
KLHL20	ENSG00000076321	1	173684080	173755840	kelch-like family member 20 [Source:HGNC Symbol;Acc:25056]
KLHL21	ENSG00000162413	1	6650784	6674667	kelch-like family member 21 [Source:HGNC Symbol;Acc:29041]
KLHL22	ENSG00000099910	22	20783528	20850170	kelch-like family member 22 [Source:HGNC Symbol;Acc:25888]
KLHL23	ENSG00000213160	2	170550998	170633499	kelch-like family member 23 [Source:HGNC Symbol;Acc:27506]
KLHL24	ENSG00000114796	3	183353356	183402265	kelch-like family member 24 [Source:HGNC Symbol;Acc:25947]
KLHL25	ENSG00000183655	15	86302554	86338261	kelch-like family member 25 [Source:HGNC Symbol;Acc:25732]
KLHL26	ENSG00000167487	19	18747775	18781309	kelch-like family member 26 [Source:HGNC Symbol;Acc:25623]
KLHL28	ENSG00000179454	14	45393522	45511525	kelch-like family member 28 [Source:HGNC Symbol;Acc:19741]
KLHL29	ENSG00000119771	2	23608088	23931481	kelch-like family member 29 [Source:HGNC Symbol;Acc:29404]
KLHL3	ENSG00000146021	5	136953189	137071779	kelch-like family member 3 [Source:HGNC Symbol;Acc:6354]
KLHL30	ENSG00000168427	2	239047363	239061588	kelch-like family member 30 [Source:HGNC Symbol;Acc:24770]
KLHL32	ENSG00000186231	6	97372605	97588630	kelch-like family member 32 [Source:HGNC Symbol;Acc:21221]
KLHL33	ENSG00000185271	14	20896970	20903801	kelch-like family member 33 [Source:HGNC Symbol;Acc:31952]
KLHL35	ENSG00000149243	11	75133438	75141674	kelch-like family member 35 [Source:HGNC Symbol;Acc:26597]
KLHL36	ENSG00000135686	16	84682131	84701292	kelch-like family member 36 [Source:HGNC Symbol;Acc:17844]
KLHL5	ENSG00000109790	4	39046659	39128477	kelch-like family member 5 [Source:HGNC Symbol;Acc:6356]
KLHL6	ENSG00000172578	3	183205319	183273477	kelch-like family member 6 [Source:HGNC Symbol;Acc:18653]
KLHL7	ENSG00000122550	7	23145353	23217533	kelch-like family member 7 [Source:HGNC Symbol;Acc:15646]
KLHL8	ENSG00000145332	4	88081255	88161466	kelch-like family member 8 [Source:HGNC Symbol;Acc:18644]
KLHL9	ENSG00000198642	9	21329670	21335379	kelch-like family member 9 [Source:HGNC Symbol;Acc:18732]
KLK1	ENSG00000167748	19	51322404	51327043	kallikrein 1 [Source:HGNC Symbol;Acc:6357]
KLK14	ENSG00000129437	19	51580752	51587502	kallikrein-related peptidase 14 [Source:HGNC Symbol;Acc:6362]
KLK2	ENSG00000167751	19	51364824	51383823	kallikrein-related peptidase 2 [Source:HGNC Symbol;Acc:6363]
KLKB1	ENSG00000164344	4	187130133	187179625	kallikrein B, plasma (Fletcher factor) 1 [Source:HGNC Symbol;Acc:6371]
KLRB1	ENSG00000111796	12	9747147	9760482	killer cell lectin-like receptor subfamily B, member 1 [Source:HGNC Symbol;Acc:6373]
KLRC1	ENSG00000134545	12	10594863	10607284	killer cell lectin-like receptor subfamily C, member 1 [Source:HGNC Symbol;Acc:6374]
KLRC2	ENSG00000205809	12	10579453	10594899	killer cell lectin-like receptor subfamily C, member 2 [Source:HGNC Symbol;Acc:6375]
KLRD1	ENSG00000134539	12	10378657	10469850	killer cell lectin-like receptor subfamily D, member 1 [Source:HGNC Symbol;Acc:6378]
KLRK1	ENSG00000213809	12	10524952	10544473	killer cell lectin-like receptor subfamily K, member 1 [Source:HGNC Symbol;Acc:18788]
KMO	ENSG00000117009	1	241695434	241758944	kynurenine 3-monooxygenase (kynurenine 3-hydroxylase) [Source:HGNC Symbol;Acc:6381]
KRT18	ENSG00000111057	12	53342655	53346685	keratin 18 [Source:HGNC Symbol;Acc:6430]
KRT8	ENSG00000170421	12	53290977	53343738	keratin 8 [Source:HGNC Symbol;Acc:6446]
KSR1	ENSG00000141068	17	25783670	25953461	kinase suppressor of ras 1 [Source:HGNC Symbol;Acc:6465]
KYNU	ENSG00000115919	2	143635067	143799890	kynureninase [Source:HGNC Symbol;Acc:6469]
L3MBTL1	ENSG00000185513	20	42136320	42179590	l(3)mbt-like 1 (Drosophila) [Source:HGNC Symbol;Acc:15905]
LACTB	ENSG00000103642	15	63413999	63434260	lactamase, beta [Source:HGNC Symbol;Acc:16468]
LAD1	ENSG00000159166	1	201342372	201368736	ladinin 1 [Source:HGNC Symbol;Acc:6472]
LAG3	ENSG00000089692	12	6881678	6887621	lymphocyte-activation gene 3 [Source:HGNC Symbol;Acc:6476]
LAIR1	ENSG00000167613	19	54865362	54882165	leukocyte-associated immunoglobulin-like receptor 1 [Source:HGNC Symbol;Acc:6477]
LAIR2	ENSG00000167618	19	55009100	55021897	leukocyte-associated immunoglobulin-like receptor 2 [Source:HGNC Symbol;Acc:6478]
LAMA2	ENSG00000196569	6	129204342	129837714	laminin, alpha 2 [Source:HGNC Symbol;Acc:6482]
LAMA5	ENSG00000130702	20	60883011	60942368	laminin, alpha 5 [Source:HGNC Symbol;Acc:6485]
LAMB1	ENSG00000091136	7	107564244	107643700	laminin, beta 1 [Source:HGNC Symbol;Acc:6486]
LAMB2	ENSG00000172037	3	49158547	49170551	laminin, beta 2 (laminin S) [Source:HGNC Symbol;Acc:6487]
LAMB3	ENSG00000196878	1	209788215	209825811	laminin, beta 3 [Source:HGNC Symbol;Acc:6490]
LAMC1	ENSG00000135862	1	182992595	183114727	laminin, gamma 1 (formerly LAMB2) [Source:HGNC Symbol;Acc:6492]
LAMC3	ENSG00000050555	9	133884469	133969860	laminin, gamma 3 [Source:HGNC Symbol;Acc:6494]
LAMP1	ENSG00000185896	13	113951556	113977987	lysosomal-associated membrane protein 1 [Source:HGNC Symbol;Acc:6499]
LAMP3	ENSG00000078081	3	182840001	182881627	lysosomal-associated membrane protein 3 [Source:HGNC Symbol;Acc:14582]
LAP3	ENSG00000002549	4	17578815	17609595	leucine aminopeptidase 3 [Source:HGNC Symbol;Acc:18449]
LARS	ENSG00000133706	5	145492601	145562223	leucyl-tRNA synthetase [Source:HGNC Symbol;Acc:6512]
LATS1	ENSG00000131023	6	149979289	150039392	large tumor suppressor kinase 1 [Source:HGNC Symbol;Acc:6514]
LATS2	ENSG00000150457	13	21547171	21635686	large tumor suppressor kinase 2 [Source:HGNC Symbol;Acc:6515]
LCAT	ENSG00000213398	16	67973653	67978034	lecithin-cholesterol acyltransferase [Source:HGNC Symbol;Acc:6522]
LCK	ENSG00000182866	1	32716840	32751766	lymphocyte-specific protein tyrosine kinase [Source:HGNC Symbol;Acc:6524]
LCN2	ENSG00000148346	9	130911350	130915734	lipocalin 2 [Source:HGNC Symbol;Acc:6526]
LCN8	ENSG00000204001	9	139648838	139652678	lipocalin 8 [Source:HGNC Symbol;Acc:27038]
LDHA	ENSG00000134333	11	18415935	18429972	lactate dehydrogenase A [Source:HGNC Symbol;Acc:6535]
LDHB	ENSG00000111716	12	21788276	21910791	lactate dehydrogenase B [Source:HGNC Symbol;Acc:6541]
LDLR	ENSG00000130164	19	11200038	11244492	low density lipoprotein receptor [Source:HGNC Symbol;Acc:6547]
LEAP2	ENSG00000164406	5	132208014	132210738	liver expressed antimicrobial peptide 2 [Source:HGNC Symbol;Acc:29571]
LEFTY1	ENSG00000243709	1	226073982	226099082	left-right determination factor 1 [Source:HGNC Symbol;Acc:6552]
LEP	ENSG00000174697	7	127881337	127897681	leptin [Source:HGNC Symbol;Acc:6553]
LEPR	ENSG00000116678	1	65886248	66107242	leptin receptor [Source:HGNC Symbol;Acc:6554]
LEPRE1	ENSG00000117385	1	43212006	43232755	leucine proline-enriched proteoglycan (leprecan) 1 [Source:HGNC Symbol;Acc:19316]
LGALS1	ENSG00000100097	22	38071615	38075813	lectin, galactoside-binding, soluble, 1 [Source:HGNC Symbol;Acc:6561]
LGALS3	ENSG00000131981	14	55590828	55612126	lectin, galactoside-binding, soluble, 3 [Source:HGNC Symbol;Acc:6563]
LGALS3BP	ENSG00000108679	17	76967320	76976191	lectin, galactoside-binding, soluble, 3 binding protein [Source:HGNC Symbol;Acc:6564]
LGALS8	ENSG00000116977	1	236681300	236716281	lectin, galactoside-binding, soluble, 8 [Source:HGNC Symbol;Acc:6569]
LGALS9	ENSG00000168961	17	25956824	25976586	lectin, galactoside-binding, soluble, 9 [Source:HGNC Symbol;Acc:6570]
LGMN	ENSG00000100600	14	93170152	93215047	legumain [Source:HGNC Symbol;Acc:9472]
LGR4	ENSG00000205213	11	27387508	27494322	leucine-rich repeat containing G protein-coupled receptor 4 [Source:HGNC Symbol;Acc:13299]
LGR6	ENSG00000133067	1	202163029	202288909	leucine-rich repeat containing G protein-coupled receptor 6 [Source:HGNC Symbol;Acc:19719]
LIF	ENSG00000128342	22	30636436	30642840	leukemia inhibitory factor [Source:HGNC Symbol;Acc:6596]
LIG1	ENSG00000105486	19	48618702	48673860	ligase I, DNA, ATP-dependent [Source:HGNC Symbol;Acc:6598]
LILRA1	ENSG00000104974	19	55105047	55113555	leukocyte immunoglobulin-like receptor, subfamily A (with TM domain), member 1 [Source:HGNC Symbol;Acc:6602]
LILRA2	ENSG00000239998	19	55084387	55099027	leukocyte immunoglobulin-like receptor, subfamily A (with TM domain), member 2 [Source:HGNC Symbol;Acc:6603]
LILRA3	ENSG00000170866	19	54799854	54809952	leukocyte immunoglobulin-like receptor, subfamily A (without TM domain), member 3 [Source:HGNC Symbol;Acc:6604]
LILRA4	ENSG00000239961	19	54844456	54850421	leukocyte immunoglobulin-like receptor, subfamily A (with TM domain), member 4 [Source:HGNC Symbol;Acc:15503]
LILRA5	ENSG00000187116	19	54818353	54824409	leukocyte immunoglobulin-like receptor, subfamily A (with TM domain), member 5 [Source:HGNC Symbol;Acc:16309]
LILRA6	ENSG00000244482	19	54720737	54746649	leukocyte immunoglobulin-like receptor, subfamily A (with TM domain), member 6 [Source:HGNC Symbol;Acc:15495]
LILRB1	ENSG00000104972	19	55085346	55148979	leukocyte immunoglobulin-like receptor, subfamily B (with TM and ITIM domains), member 1 [Source:HGNC Symbol;Acc:6605]
LILRB2	ENSG00000131042	19	54777675	54785039	leukocyte immunoglobulin-like receptor, subfamily B (with TM and ITIM domains), member 2 [Source:HGNC Symbol;Acc:6606]
LILRB4	ENSG00000186818	19	55155340	55181810	leukocyte immunoglobulin-like receptor, subfamily B (with TM and ITIM domains), member 4 [Source:HGNC Symbol;Acc:6608]
LILRB5	ENSG00000105609	19	54754263	54761164	leukocyte immunoglobulin-like receptor, subfamily B (with TM and ITIM domains), member 5 [Source:HGNC Symbol;Acc:6609]
LIMK1	ENSG00000106683	7	73497263	73536855	LIM domain kinase 1 [Source:HGNC Symbol;Acc:6613]
LIMK2	ENSG00000182541	22	31608225	31676066	LIM domain kinase 2 [Source:HGNC Symbol;Acc:6614]
LINGO2	ENSG00000174482	9	27948076	28670283	leucine rich repeat and Ig domain containing 2 [Source:HGNC Symbol;Acc:21207]
LIPA	ENSG00000107798	10	90973326	91174314	lipase A, lysosomal acid, cholesterol esterase [Source:HGNC Symbol;Acc:6617]
LIPC	ENSG00000166035	15	58702768	58861151	lipase, hepatic [Source:HGNC Symbol;Acc:6619]
LIPE	ENSG00000079435	19	42905659	42931578	lipase, hormone-sensitive [Source:HGNC Symbol;Acc:6621]
LIPH	ENSG00000163898	3	185224050	185270401	lipase, member H [Source:HGNC Symbol;Acc:18483]
LIPM	ENSG00000173239	10	90562487	90580303	lipase, family member M [Source:HGNC Symbol;Acc:23455]
LIPN	ENSG00000204020	10	90521163	90537999	lipase, family member N [Source:HGNC Symbol;Acc:23452]
LMAN1	ENSG00000074695	18	56995055	57027194	lectin, mannose-binding, 1 [Source:HGNC Symbol;Acc:6631]
LMCD1	ENSG00000071282	3	8543393	8609805	LIM and cysteine-rich domains 1 [Source:HGNC Symbol;Acc:6633]
LMNA	ENSG00000160789	1	156052364	156109880	lamin A/C [Source:HGNC Symbol;Acc:6636]
LMTK2	ENSG00000164715	7	97736197	97838945	lemur tyrosine kinase 2 [Source:HGNC Symbol;Acc:17880]
LMTK3	ENSG00000142235	19	48988528	49016446	lemur tyrosine kinase 3 [Source:HGNC Symbol;Acc:19295]
LNPEP	ENSG00000113441	5	96271098	96373219	leucyl/cystinyl aminopeptidase [Source:HGNC Symbol;Acc:6656]
LOX	ENSG00000113083	5	121398890	121413980	lysyl oxidase [Source:HGNC Symbol;Acc:6664]
LOXL1	ENSG00000129038	15	74218330	74244478	lysyl oxidase-like 1 [Source:HGNC Symbol;Acc:6665]
LOXL2	ENSG00000134013	8	23154702	23282841	lysyl oxidase-like 2 [Source:HGNC Symbol;Acc:6666]
LOXL3	ENSG00000115318	2	74759541	74782817	lysyl oxidase-like 3 [Source:HGNC Symbol;Acc:13869]
LPAR1	ENSG00000198121	9	113635543	113800981	lysophosphatidic acid receptor 1 [Source:HGNC Symbol;Acc:3166]
LPAR2	ENSG00000064547	19	19734477	19739739	lysophosphatidic acid receptor 2 [Source:HGNC Symbol;Acc:3168]
LPAR3	ENSG00000171517	1	85277285	85358896	lysophosphatidic acid receptor 3 [Source:HGNC Symbol;Acc:14298]
LPAR5	ENSG00000184574	12	6728001	6745613	lysophosphatidic acid receptor 5 [Source:HGNC Symbol;Acc:13307]
LPAR6	ENSG00000139679	13	48963707	49018840	lysophosphatidic acid receptor 6 [Source:HGNC Symbol;Acc:15520]
LPHN1	ENSG00000072071	19	14260750	14316999	latrophilin 1 [Source:HGNC Symbol;Acc:20973]
LPL	ENSG00000175445	8	19759228	19824769	lipoprotein lipase [Source:HGNC Symbol;Acc:6677]
LPO	ENSG00000167419	17	56295909	56345879	lactoperoxidase [Source:HGNC Symbol;Acc:6678]
LRG1	ENSG00000171236	19	4536421	4540486	leucine-rich alpha-2-glycoprotein 1 [Source:HGNC Symbol;Acc:29480]
LRP1	ENSG00000123384	12	57522276	57607134	low density lipoprotein receptor-related protein 1 [Source:HGNC Symbol;Acc:6692]
LRP8	ENSG00000157193	1	53711217	53793742	low density lipoprotein receptor-related protein 8, apolipoprotein e receptor [Source:HGNC Symbol;Acc:6700]
LRPAP1	ENSG00000163956	4	3508103	3534286	low density lipoprotein receptor-related protein associated protein 1 [Source:HGNC Symbol;Acc:6701]
LRRC17	ENSG00000128606	7	102553438	102585396	leucine rich repeat containing 17 [Source:HGNC Symbol;Acc:16895]
LRRC4	ENSG00000128594	7	127667124	127672160	leucine rich repeat containing 4 [Source:HGNC Symbol;Acc:15586]
LRRC4B	ENSG00000131409	19	51020149	51071302	leucine rich repeat containing 4B [Source:HGNC Symbol;Acc:25042]
LRRK1	ENSG00000154237	15	101459420	101610317	leucine-rich repeat kinase 1 [Source:HGNC Symbol;Acc:18608]
LRRK2	ENSG00000188906	12	40590546	40763087	leucine-rich repeat kinase 2 [Source:HGNC Symbol;Acc:18618]
LRRN1	ENSG00000175928	3	3841121	3889387	leucine rich repeat neuronal 1 [Source:HGNC Symbol;Acc:20980]
LRRN3	ENSG00000173114	7	110731062	110765510	leucine rich repeat neuronal 3 [Source:HGNC Symbol;Acc:17200]
LRTOMT	ENSG00000184154	11	71791382	71821828	leucine rich transmembrane and O-methyltransferase domain containing [Source:HGNC Symbol;Acc:25033]
LSS	ENSG00000160285	21	47608055	47648738	lanosterol synthase (2,3-oxidosqualene-lanosterol cyclase) [Source:HGNC Symbol;Acc:6708]
LTA	ENSG00000226979	6	31539831	31542101	lymphotoxin alpha [Source:HGNC Symbol;Acc:6709]
LTA4H	ENSG00000111144	12	96394606	96437298	leukotriene A4 hydrolase [Source:HGNC Symbol;Acc:6710]
LTB	ENSG00000227507	6	31548302	31550299	lymphotoxin beta (TNF superfamily, member 3) [Source:HGNC Symbol;Acc:6711]
LTB4R	ENSG00000213903	14	24780656	24787242	leukotriene B4 receptor [Source:HGNC Symbol;Acc:6713]
LTB4R2	ENSG00000213906	14	24774940	24781259	leukotriene B4 receptor 2 [Source:HGNC Symbol;Acc:19260]
LTBP1	ENSG00000049323	2	33172039	33624576	latent transforming growth factor beta binding protein 1 [Source:HGNC Symbol;Acc:6714]
LTBP2	ENSG00000119681	14	74964873	75079306	latent transforming growth factor beta binding protein 2 [Source:HGNC Symbol;Acc:6715]
LTBP3	ENSG00000168056	11	65306276	65326401	latent transforming growth factor beta binding protein 3 [Source:HGNC Symbol;Acc:6716]
LTBP4	ENSG00000090006	19	41098789	41135725	latent transforming growth factor beta binding protein 4 [Source:HGNC Symbol;Acc:6717]
LTBR	ENSG00000111321	12	6484211	6500733	lymphotoxin beta receptor (TNFR superfamily, member 3) [Source:HGNC Symbol;Acc:6718]
LTF	ENSG00000012223	3	46477136	46526724	lactotransferrin [Source:HGNC Symbol;Acc:6720]
LTK	ENSG00000062524	15	41795836	41806085	leukocyte receptor tyrosine kinase [Source:HGNC Symbol;Acc:6721]
LY75	ENSG00000054219	2	160628362	160761260	lymphocyte antigen 75 [Source:HGNC Symbol;Acc:6729]
LY86	ENSG00000112799	6	6588341	6655216	lymphocyte antigen 86 [Source:HGNC Symbol;Acc:16837]
LY9	ENSG00000122224	1	160765864	160798051	lymphocyte antigen 9 [Source:HGNC Symbol;Acc:6730]
LY96	ENSG00000154589	8	74903587	74941322	lymphocyte antigen 96 [Source:HGNC Symbol;Acc:17156]
LYG1	ENSG00000144214	2	99900701	99921205	lysozyme G-like 1 [Source:HGNC Symbol;Acc:27014]
LYN	ENSG00000254087	8	56792372	56923940	v-yes-1 Yamaguchi sarcoma viral related oncogene homolog [Source:HGNC Symbol;Acc:6735]
LYPD5	ENSG00000159871	19	44300081	44331358	LY6/PLAUR domain containing 5 [Source:HGNC Symbol;Acc:26397]
LYZ	ENSG00000090382	12	69742121	69748014	lysozyme [Source:HGNC Symbol;Acc:6740]
M6PR	ENSG00000003056	12	9092959	9102551	mannose-6-phosphate receptor (cation dependent) [Source:HGNC Symbol;Acc:6752]
MADCAM1	ENSG00000099866	19	489176	505347	mucosal vascular addressin cell adhesion molecule 1 [Source:HGNC Symbol;Acc:6765]
MAG	ENSG00000105695	19	35783028	35804707	myelin associated glycoprotein [Source:HGNC Symbol;Acc:6783]
MAK	ENSG00000111837	6	10762956	10838764	male germ cell-associated kinase [Source:HGNC Symbol;Acc:6816]
MAN1B1	ENSG00000177239	9	139981379	140003635	mannosidase, alpha, class 1B, member 1 [Source:HGNC Symbol;Acc:6823]
MAN2B1	ENSG00000104774	19	12757325	12777556	mannosidase, alpha, class 2B, member 1 [Source:HGNC Symbol;Acc:6826]
MANBA	ENSG00000109323	4	103552660	103682151	mannosidase, beta A, lysosomal [Source:HGNC Symbol;Acc:6831]
MANF	ENSG00000145050	3	51422478	51426828	mesencephalic astrocyte-derived neurotrophic factor [Source:HGNC Symbol;Acc:15461]
MAP2K1	ENSG00000169032	15	66679155	66784650	mitogen-activated protein kinase kinase 1 [Source:HGNC Symbol;Acc:6840]
MAP2K2	ENSG00000126934	19	4090319	4124126	mitogen-activated protein kinase kinase 2 [Source:HGNC Symbol;Acc:6842]
MAP2K3	ENSG00000034152	17	21187984	21218552	mitogen-activated protein kinase kinase 3 [Source:HGNC Symbol;Acc:6843]
MAP2K4	ENSG00000065559	17	11924141	12047147	mitogen-activated protein kinase kinase 4 [Source:HGNC Symbol;Acc:6844]
MAP2K5	ENSG00000137764	15	67835047	68099461	mitogen-activated protein kinase kinase 5 [Source:HGNC Symbol;Acc:6845]
MAP2K6	ENSG00000108984	17	67410839	67539472	mitogen-activated protein kinase kinase 6 [Source:HGNC Symbol;Acc:6846]
MAP2K7	ENSG00000076984	19	7968728	7979363	mitogen-activated protein kinase kinase 7 [Source:HGNC Symbol;Acc:6847]
MAP3K1	ENSG00000095015	5	56111401	56191979	mitogen-activated protein kinase kinase kinase 1, E3 ubiquitin protein ligase [Source:HGNC Symbol;Acc:6848]
MAP3K10	ENSG00000130758	19	40697651	40721482	mitogen-activated protein kinase kinase kinase 10 [Source:HGNC Symbol;Acc:6849]
MAP3K11	ENSG00000173327	11	65365226	65382853	mitogen-activated protein kinase kinase kinase 11 [Source:HGNC Symbol;Acc:6850]
MAP3K12	ENSG00000139625	12	53874274	53893847	mitogen-activated protein kinase kinase kinase 12 [Source:HGNC Symbol;Acc:6851]
MAP3K13	ENSG00000073803	3	185000729	185206885	mitogen-activated protein kinase kinase kinase 13 [Source:HGNC Symbol;Acc:6852]
MAP3K14	ENSG00000006062	17	43340488	43394414	mitogen-activated protein kinase kinase kinase 14 [Source:HGNC Symbol;Acc:6853]
MAP3K2	ENSG00000169967	2	128056306	128146041	mitogen-activated protein kinase kinase kinase 2 [Source:HGNC Symbol;Acc:6854]
MAP3K3	ENSG00000198909	17	61699775	61773663	mitogen-activated protein kinase kinase kinase 3 [Source:HGNC Symbol;Acc:6855]
MAP3K4	ENSG00000085511	6	161412759	161538417	mitogen-activated protein kinase kinase kinase 4 [Source:HGNC Symbol;Acc:6856]
MAP3K5	ENSG00000197442	6	136878185	137113656	mitogen-activated protein kinase kinase kinase 5 [Source:HGNC Symbol;Acc:6857]
MAP3K6	ENSG00000142733	1	27681675	27693383	mitogen-activated protein kinase kinase kinase 6 [Source:HGNC Symbol;Acc:6858]
MAP3K7	ENSG00000135341	6	91223292	91296764	mitogen-activated protein kinase kinase kinase 7 [Source:HGNC Symbol;Acc:6859]
MAP3K8	ENSG00000107968	10	30722866	30750762	mitogen-activated protein kinase kinase kinase 8 [Source:HGNC Symbol;Acc:6860]
MAP3K9	ENSG00000006432	14	71189243	71276251	mitogen-activated protein kinase kinase kinase 9 [Source:HGNC Symbol;Acc:6861]
MAP4K1	ENSG00000104814	19	39078281	39109522	mitogen-activated protein kinase kinase kinase kinase 1 [Source:HGNC Symbol;Acc:6863]
MAP4K2	ENSG00000168067	11	64556290	64570713	mitogen-activated protein kinase kinase kinase kinase 2 [Source:HGNC Symbol;Acc:6864]
MAP4K3	ENSG00000011566	2	39476407	39664453	mitogen-activated protein kinase kinase kinase kinase 3 [Source:HGNC Symbol;Acc:6865]
MAP4K4	ENSG00000071054	2	102313312	102511149	mitogen-activated protein kinase kinase kinase kinase 4 [Source:HGNC Symbol;Acc:6866]
MAP4K5	ENSG00000012983	14	50885219	51027844	mitogen-activated protein kinase kinase kinase kinase 5 [Source:HGNC Symbol;Acc:6867]
MAPK1	ENSG00000100030	22	22108789	22221970	mitogen-activated protein kinase 1 [Source:HGNC Symbol;Acc:6871]
MAPK11	ENSG00000185386	22	50702142	50709196	mitogen-activated protein kinase 11 [Source:HGNC Symbol;Acc:6873]
MAPK12	ENSG00000188130	22	50683879	50700254	mitogen-activated protein kinase 12 [Source:HGNC Symbol;Acc:6874]
MAPK13	ENSG00000156711	6	36095586	36107842	mitogen-activated protein kinase 13 [Source:HGNC Symbol;Acc:6875]
MAPK14	ENSG00000112062	6	35995488	36079013	mitogen-activated protein kinase 14 [Source:HGNC Symbol;Acc:6876]
MAPK3	ENSG00000102882	16	30125426	30134827	mitogen-activated protein kinase 3 [Source:HGNC Symbol;Acc:6877]
MAPK6	ENSG00000069956	15	52244303	52358462	mitogen-activated protein kinase 6 [Source:HGNC Symbol;Acc:6879]
MAPK7	ENSG00000166484	17	19281034	19286857	mitogen-activated protein kinase 7 [Source:HGNC Symbol;Acc:6880]
MAPK8	ENSG00000107643	10	49514698	49647403	mitogen-activated protein kinase 8 [Source:HGNC Symbol;Acc:6881]
MAPK9	ENSG00000050748	5	179660143	179719099	mitogen-activated protein kinase 9 [Source:HGNC Symbol;Acc:6886]
MAPKAPK2	ENSG00000162889	1	206858289	206907628	mitogen-activated protein kinase-activated protein kinase 2 [Source:HGNC Symbol;Acc:6887]
MAPKAPK3	ENSG00000114738	3	50648951	50686720	mitogen-activated protein kinase-activated protein kinase 3 [Source:HGNC Symbol;Acc:6888]
MAPKAPK5	ENSG00000089022	12	112279782	112334343	mitogen-activated protein kinase-activated protein kinase 5 [Source:HGNC Symbol;Acc:6889]
MAPT	ENSG00000186868	17	43971748	44105700	microtubule-associated protein tau [Source:HGNC Symbol;Acc:6893]
MARK2	ENSG00000072518	11	63606400	63678491	MAP/microtubule affinity-regulating kinase 2 [Source:HGNC Symbol;Acc:3332]
MARK3	ENSG00000075413	14	103851729	103970168	MAP/microtubule affinity-regulating kinase 3 [Source:HGNC Symbol;Acc:6897]
MARK4	ENSG00000007047	19	45582546	45808541	MAP/microtubule affinity-regulating kinase 4 [Source:HGNC Symbol;Acc:13538]
MARS	ENSG00000166986	12	57869228	57911352	methionyl-tRNA synthetase [Source:HGNC Symbol;Acc:6898]
MASP2	ENSG00000009724	1	11086580	11107290	mannan-binding lectin serine peptidase 2 [Source:HGNC Symbol;Acc:6902]
MAST1	ENSG00000105613	19	12944765	12985765	microtubule associated serine/threonine kinase 1 [Source:HGNC Symbol;Acc:19034]
MAST2	ENSG00000086015	1	46252659	46501796	microtubule associated serine/threonine kinase 2 [Source:HGNC Symbol;Acc:19035]
MAST3	ENSG00000099308	19	18208603	18262502	microtubule associated serine/threonine kinase 3 [Source:HGNC Symbol;Acc:19036]
MAST4	ENSG00000069020	5	65892176	66465423	microtubule associated serine/threonine kinase family member 4 [Source:HGNC Symbol;Acc:19037]
MASTL	ENSG00000120539	10	27443753	27475853	microtubule associated serine/threonine kinase-like [Source:HGNC Symbol;Acc:19042]
MATK	ENSG00000007264	19	3777971	3802127	megakaryocyte-associated tyrosine kinase [Source:HGNC Symbol;Acc:6906]
MATN1	ENSG00000162510	1	31184124	31196434	matrilin 1, cartilage matrix protein [Source:HGNC Symbol;Acc:6907]
MATN2	ENSG00000132561	8	98881068	99048944	matrilin 2 [Source:HGNC Symbol;Acc:6908]
MBNL1	ENSG00000152601	3	151961617	152183569	muscleblind-like splicing regulator 1 [Source:HGNC Symbol;Acc:6923]
MBTPS1	ENSG00000140943	16	84087368	84150511	membrane-bound transcription factor peptidase, site 1 [Source:HGNC Symbol;Acc:15456]
MC1R	ENSG00000258839	16	89978527	89987385	melanocortin 1 receptor (alpha melanocyte stimulating hormone receptor) [Source:HGNC Symbol;Acc:6929]
MCAM	ENSG00000076706	11	119179241	119192231	melanoma cell adhesion molecule [Source:HGNC Symbol;Acc:6934]
MCHR1	ENSG00000128285	22	41074754	41078818	melanin-concentrating hormone receptor 1 [Source:HGNC Symbol;Acc:4479]
MCL1	ENSG00000143384	1	150547032	150552066	myeloid cell leukemia sequence 1 (BCL2-related) [Source:HGNC Symbol;Acc:6943]
MCOLN1	ENSG00000090674	19	7587512	7598895	mucolipin 1 [Source:HGNC Symbol;Acc:13356]
MCOLN2	ENSG00000153898	1	85391268	85462796	mucolipin 2 [Source:HGNC Symbol;Acc:13357]
MCOLN3	ENSG00000055732	1	85483765	85514182	mucolipin 3 [Source:HGNC Symbol;Acc:13358]
MDK	ENSG00000110492	11	46402306	46405375	midkine (neurite growth-promoting factor 2) [Source:HGNC Symbol;Acc:6972]
MDM2	ENSG00000135679	12	69201956	69239214	MDM2 oncogene, E3 ubiquitin protein ligase [Source:HGNC Symbol;Acc:6973]
ME1	ENSG00000065833	6	83920108	84140797	malic enzyme 1, NADP(+)-dependent, cytosolic [Source:HGNC Symbol;Acc:6983]
MELK	ENSG00000165304	9	36572859	36677678	maternal embryonic leucine zipper kinase [Source:HGNC Symbol;Acc:16870]
MERTK	ENSG00000153208	2	112656056	112787138	c-mer proto-oncogene tyrosine kinase [Source:HGNC Symbol;Acc:7027]
METAP1	ENSG00000164024	4	99916771	99983964	methionyl aminopeptidase 1 [Source:HGNC Symbol;Acc:15789]
METAP2	ENSG00000111142	12	95867296	95909615	methionyl aminopeptidase 2 [Source:HGNC Symbol;Acc:16672]
METRN	ENSG00000103260	16	765115	769655	meteorin, glial cell differentiation regulator [Source:HGNC Symbol;Acc:14151]
MFAP1	ENSG00000140259	15	44096690	44117000	microfibrillar-associated protein 1 [Source:HGNC Symbol;Acc:7032]
MFAP4	ENSG00000166482	17	19286755	19290553	microfibrillar-associated protein 4 [Source:HGNC Symbol;Acc:7035]
MFGE8	ENSG00000140545	15	89441916	89456642	milk fat globule-EGF factor 8 protein [Source:HGNC Symbol;Acc:7036]
MFI2	ENSG00000163975	3	196715492	196756687	antigen p97 (melanoma associated) identified by monoclonal antibodies 133.2 and 96.5 [Source:HGNC Symbol;Acc:7037]
MFNG	ENSG00000100060	22	37865101	37882439	MFNG O-fucosylpeptide 3-beta-N-acetylglucosaminyltransferase [Source:HGNC Symbol;Acc:7038]
MGAM	ENSG00000257335	7	141607613	141806547	maltase-glucoamylase (alpha-glucosidase) [Source:HGNC Symbol;Acc:7043]
MGAT4A	ENSG00000071073	2	99235569	99347589	mannosyl (alpha-1,3-)-glycoprotein beta-1,4-N-acetylglucosaminyltransferase, isozyme A [Source:HGNC Symbol;Acc:7047]
MGEA5	ENSG00000198408	10	103544200	103578696	meningioma expressed antigen 5 (hyaluronidase) [Source:HGNC Symbol;Acc:7056]
MGLL	ENSG00000074416	3	127407909	127542051	monoglyceride lipase [Source:HGNC Symbol;Acc:17038]
MGMT	ENSG00000170430	10	131265448	131566271	O-6-methylguanine-DNA methyltransferase [Source:HGNC Symbol;Acc:7059]
MGP	ENSG00000111341	12	15034115	15038860	matrix Gla protein [Source:HGNC Symbol;Acc:7060]
MGST1	ENSG00000008394	12	16500076	16762193	microsomal glutathione S-transferase 1 [Source:HGNC Symbol;Acc:7061]
MGST2	ENSG00000085871	4	140586922	140661899	microsomal glutathione S-transferase 2 [Source:HGNC Symbol;Acc:7063]
MGST3	ENSG00000143198	1	165600098	165631033	microsomal glutathione S-transferase 3 [Source:HGNC Symbol;Acc:7064]
MIA	ENSG00000261857	19	41277553	41283395	melanoma inhibitory activity [Source:HGNC Symbol;Acc:7076]
MIF	ENSG00000240972	22	24236191	24237414	macrophage migration inhibitory factor (glycosylation-inhibiting factor) [Source:HGNC Symbol;Acc:7097]
MINK1	ENSG00000141503	17	4736683	4801356	misshapen-like kinase 1 [Source:HGNC Symbol;Acc:17565]
MINPP1	ENSG00000107789	10	89264632	89313217	multiple inositol-polyphosphate phosphatase 1 [Source:HGNC Symbol;Acc:7102]
MITF	ENSG00000187098	3	69788586	70017488	microphthalmia-associated transcription factor [Source:HGNC Symbol;Acc:7105]
MKNK1	ENSG00000079277	1	47023090	47082515	MAP kinase interacting serine/threonine kinase 1 [Source:HGNC Symbol;Acc:7110]
MKNK2	ENSG00000099875	19	2037470	2051243	MAP kinase interacting serine/threonine kinase 2 [Source:HGNC Symbol;Acc:7111]
MLKL	ENSG00000168404	16	74705753	74734858	mixed lineage kinase domain-like [Source:HGNC Symbol;Acc:26617]
MLX	ENSG00000108788	17	40719086	40725257	MLX, MAX dimerization protein [Source:HGNC Symbol;Acc:11645]
MLYCD	ENSG00000103150	16	83932731	83949787	malonyl-CoA decarboxylase [Source:HGNC Symbol;Acc:7150]
MME	ENSG00000196549	3	154741913	154901497	membrane metallo-endopeptidase [Source:HGNC Symbol;Acc:7154]
MMEL1	ENSG00000142606	1	2522078	2564481	membrane metallo-endopeptidase-like 1 [Source:HGNC Symbol;Acc:14668]
MMP1	ENSG00000196611	11	102660651	102668891	matrix metallopeptidase 1 (interstitial collagenase) [Source:HGNC Symbol;Acc:7155]
MMP11	ENSG00000099953	22	24110413	24126503	matrix metallopeptidase 11 (stromelysin 3) [Source:HGNC Symbol;Acc:7157]
MMP14	ENSG00000157227	14	23305766	23318236	matrix metallopeptidase 14 (membrane-inserted) [Source:HGNC Symbol;Acc:7160]
MMP15	ENSG00000102996	16	58059470	58080805	matrix metallopeptidase 15 (membrane-inserted) [Source:HGNC Symbol;Acc:7161]
MMP17	ENSG00000198598	12	132312938	132336328	matrix metallopeptidase 17 (membrane-inserted) [Source:HGNC Symbol;Acc:7163]
MMP19	ENSG00000123342	12	56229217	56236750	matrix metallopeptidase 19 [Source:HGNC Symbol;Acc:7165]
MMP24	ENSG00000125966	20	33814457	33864801	matrix metallopeptidase 24 (membrane-inserted) [Source:HGNC Symbol;Acc:7172]
MMP25	ENSG00000008516	16	3096682	3110727	matrix metallopeptidase 25 [Source:HGNC Symbol;Acc:14246]
MMP28	ENSG00000129270	17	34083268	34122711	matrix metallopeptidase 28 [Source:HGNC Symbol;Acc:14366]
MMP8	ENSG00000118113	11	102582526	102597781	matrix metallopeptidase 8 (neutrophil collagenase) [Source:HGNC Symbol;Acc:7175]
MMP9	ENSG00000100985	20	44637547	44645200	matrix metallopeptidase 9 (gelatinase B, 92kDa gelatinase, 92kDa type IV collagenase) [Source:HGNC Symbol;Acc:7176]
MMRN1	ENSG00000138722	4	90800683	90875780	multimerin 1 [Source:HGNC Symbol;Acc:7178]
MMRN2	ENSG00000173269	10	88695297	88729238	multimerin 2 [Source:HGNC Symbol;Acc:19888]
MOK	ENSG00000080823	14	102690837	102771537	MOK protein kinase [Source:HGNC Symbol;Acc:9833]
MPI	ENSG00000178802	15	75182346	75191798	mannose phosphate isomerase [Source:HGNC Symbol;Acc:7216]
MPL	ENSG00000117400	1	43803478	43818443	myeloproliferative leukemia virus oncogene [Source:HGNC Symbol;Acc:7217]
MPO	ENSG00000005381	17	56347217	56358296	myeloperoxidase [Source:HGNC Symbol;Acc:7218]
MPZ	ENSG00000158887	1	161274525	161279762	myelin protein zero [Source:HGNC Symbol;Acc:7225]
MPZL3	ENSG00000160588	11	118097409	118123065	myelin protein zero-like 3 [Source:HGNC Symbol;Acc:27279]
MR1	ENSG00000153029	1	181003067	181031074	major histocompatibility complex, class I-related [Source:HGNC Symbol;Acc:4975]
MRC2	ENSG00000011028	17	60704762	60770958	mannose receptor, C type 2 [Source:HGNC Symbol;Acc:16875]
MRGPRE	ENSG00000184350	11	3248928	3253616	MAS-related GPR, member E [Source:HGNC Symbol;Acc:30694]
MS4A1	ENSG00000156738	11	60223225	60238233	membrane-spanning 4-domains, subfamily A, member 1 [Source:HGNC Symbol;Acc:7315]
MSLN	ENSG00000102854	16	810762	818865	mesothelin [Source:HGNC Symbol;Acc:7371]
MSR1	ENSG00000038945	8	15965387	16424999	macrophage scavenger receptor 1 [Source:HGNC Symbol;Acc:7376]
MST1	ENSG00000173531	3	49721380	49726934	macrophage stimulating 1 (hepatocyte growth factor-like) [Source:HGNC Symbol;Acc:7380]
MST1R	ENSG00000164078	3	49924435	49941299	macrophage stimulating 1 receptor (c-met-related tyrosine kinase) [Source:HGNC Symbol;Acc:7381]
MTAP	ENSG00000099810	9	21802542	21931646	methylthioadenosine phosphorylase [Source:HGNC Symbol;Acc:7413]
MTOR	ENSG00000198793	1	11166592	11322564	mechanistic target of rapamycin (serine/threonine kinase) [Source:HGNC Symbol;Acc:3942]
MTRNR2L1	ENSG00000256618	17	22022437	22023991	MT-RNR2-like 1 [Source:HGNC Symbol;Acc:37155]
MTRNR2L8	ENSG00000255823	11	10529434	10530723	MT-RNR2-like 8 [Source:HGNC Symbol;Acc:37165]
MUC1	ENSG00000185499	1	155158300	155162707	mucin 1, cell surface associated [Source:HGNC Symbol;Acc:7508]
MUC16	ENSG00000181143	19	8959520	9092018	mucin 16, cell surface associated [Source:HGNC Symbol;Acc:15582]
MUC4	ENSG00000145113	3	195473636	195539148	mucin 4, cell surface associated [Source:HGNC Symbol;Acc:7514]
MUC5B	ENSG00000117983	11	1244296	1283406	mucin 5B, oligomeric mucus/gel-forming [Source:HGNC Symbol;Acc:7516]
MUC6	ENSG00000184956	11	1012821	1036706	mucin 6, oligomeric mucus/gel-forming [Source:HGNC Symbol;Acc:7517]
MVD	ENSG00000167508	16	88718343	88729569	mevalonate (diphospho) decarboxylase [Source:HGNC Symbol;Acc:7529]
MYLK	ENSG00000065534	3	123328896	123603178	myosin light chain kinase [Source:HGNC Symbol;Acc:7590]
MYLK4	ENSG00000145949	6	2663863	2751200	myosin light chain kinase family, member 4 [Source:HGNC Symbol;Acc:27972]
MYO3B	ENSG00000071909	2	171034655	171511681	myosin IIIB [Source:HGNC Symbol;Acc:15576]
NAAA	ENSG00000138744	4	76831809	76862204	N-acylethanolamine acid amidase [Source:HGNC Symbol;Acc:736]
NAALAD2	ENSG00000077616	11	89864683	89926062	N-acetylated alpha-linked acidic dipeptidase 2 [Source:HGNC Symbol;Acc:14526]
NAE1	ENSG00000159593	16	66836778	66907159	NEDD8 activating enzyme E1 subunit 1 [Source:HGNC Symbol;Acc:621]
NAGA	ENSG00000198951	22	42454358	42466846	N-acetylgalactosaminidase, alpha- [Source:HGNC Symbol;Acc:7631]
NAGLU	ENSG00000108784	17	40688190	40696467	N-acetylglucosaminidase, alpha [Source:HGNC Symbol;Acc:7632]
NAMPT	ENSG00000105835	7	105888731	105926772	nicotinamide phosphoribosyltransferase [Source:HGNC Symbol;Acc:30092]
NAPSA	ENSG00000131400	19	50861734	50869087	napsin A aspartic peptidase [Source:HGNC Symbol;Acc:13395]
NAT1	ENSG00000171428	8	18027986	18081198	N-acetyltransferase 1 (arylamine N-acetyltransferase) [Source:HGNC Symbol;Acc:7645]
NBL1	ENSG00000158747	1	19967048	19984945	neuroblastoma 1, DAN family BMP antagonist [Source:HGNC Symbol;Acc:7650]
NCAM1	ENSG00000149294	11	112831997	113149158	neural cell adhesion molecule 1 [Source:HGNC Symbol;Acc:7656]
NCEH1	ENSG00000144959	3	172348039	172429008	neutral cholesterol ester hydrolase 1 [Source:HGNC Symbol;Acc:29260]
NCOA3	ENSG00000124151	20	46130601	46285621	nuclear receptor coactivator 3 [Source:HGNC Symbol;Acc:7670]
NCOR2	ENSG00000196498	12	124808961	125052135	nuclear receptor corepressor 2 [Source:HGNC Symbol;Acc:7673]
NCR1	ENSG00000189430	19	55417508	55427508	natural cytotoxicity triggering receptor 1 [Source:HGNC Symbol;Acc:6731]
NCR3	ENSG00000204475	6	31556672	31560762	natural cytotoxicity triggering receptor 3 [Source:HGNC Symbol;Acc:19077]
NCSTN	ENSG00000162736	1	160313062	160328742	nicastrin [Source:HGNC Symbol;Acc:17091]
NDFIP1	ENSG00000131507	5	141488070	141534005	Nedd4 family interacting protein 1 [Source:HGNC Symbol;Acc:17592]
NDUFA4	ENSG00000189043	7	10971578	10979883	NADH dehydrogenase (ubiquinone) 1 alpha subcomplex, 4, 9kDa [Source:HGNC Symbol;Acc:7687]
NEGR1	ENSG00000172260	1	71861623	72748417	neuronal growth regulator 1 [Source:HGNC Symbol;Acc:17302]
NEK1	ENSG00000137601	4	170314426	170533780	NIMA-related kinase 1 [Source:HGNC Symbol;Acc:7744]
NEK10	ENSG00000163491	3	27151576	27410951	NIMA-related kinase 10 [Source:HGNC Symbol;Acc:18592]
NEK11	ENSG00000114670	3	130745694	131069309	NIMA-related kinase 11 [Source:HGNC Symbol;Acc:18593]
NEK2	ENSG00000117650	1	211836114	211848960	NIMA-related kinase 2 [Source:HGNC Symbol;Acc:7745]
NEK3	ENSG00000136098	13	52706775	52733996	NIMA-related kinase 3 [Source:HGNC Symbol;Acc:7746]
NEK4	ENSG00000114904	3	52744800	52804965	NIMA-related kinase 4 [Source:HGNC Symbol;Acc:11399]
NEK6	ENSG00000119408	9	127019885	127115586	NIMA-related kinase 6 [Source:HGNC Symbol;Acc:7749]
NEK7	ENSG00000151414	1	198126093	198291550	NIMA-related kinase 7 [Source:HGNC Symbol;Acc:13386]
NEK8	ENSG00000160602	17	27052915	27070473	NIMA-related kinase 8 [Source:HGNC Symbol;Acc:13387]
NEK9	ENSG00000119638	14	75548822	75594047	NIMA-related kinase 9 [Source:HGNC Symbol;Acc:18591]
NELL2	ENSG00000184613	12	44902058	45315631	NEL-like 2 (chicken) [Source:HGNC Symbol;Acc:7751]
NENF	ENSG00000117691	1	212606229	212619714	neudesin neurotrophic factor [Source:HGNC Symbol;Acc:30384]
NETO2	ENSG00000171208	16	47111614	47177908	neuropilin (NRP) and tolloid (TLL)-like 2 [Source:HGNC Symbol;Acc:14644]
NEU1	ENSG00000204386	6	31825436	31830683	sialidase 1 (lysosomal sialidase) [Source:HGNC Symbol;Acc:7758]
NFKB1	ENSG00000109320	4	103422486	103538459	nuclear factor of kappa light polypeptide gene enhancer in B-cells 1 [Source:HGNC Symbol;Acc:7794]
NFKBIA	ENSG00000100906	14	35870717	35873955	nuclear factor of kappa light polypeptide gene enhancer in B-cells inhibitor, alpha [Source:HGNC Symbol;Acc:7797]
NGFR	ENSG00000064300	17	47572655	47592379	nerve growth factor receptor [Source:HGNC Symbol;Acc:7809]
NID1	ENSG00000116962	1	236139130	236228462	nidogen 1 [Source:HGNC Symbol;Acc:7821]
NID2	ENSG00000087303	14	52471521	52535712	nidogen 2 (osteonidogen) [Source:HGNC Symbol;Acc:13389]
NISCH	ENSG00000010322	3	52489134	52527087	nischarin [Source:HGNC Symbol;Acc:18006]
NKTR	ENSG00000114857	3	42642106	42690227	natural killer-tumor recognition sequence [Source:HGNC Symbol;Acc:7833]
NLGN2	ENSG00000169992	17	7308193	7323179	neuroligin 2 [Source:HGNC Symbol;Acc:14290]
NLK	ENSG00000087095	17	26368763	26523407	nemo-like kinase [Source:HGNC Symbol;Acc:29858]
NLRP3	ENSG00000162711	1	247579458	247612410	NLR family, pyrin domain containing 3 [Source:HGNC Symbol;Acc:16400]
NMB	ENSG00000197696	15	85198360	85201794	neuromedin B [Source:HGNC Symbol;Acc:7842]
NMT1	ENSG00000136448	17	43128978	43186384	N-myristoyltransferase 1 [Source:HGNC Symbol;Acc:7857]
NMUR1	ENSG00000171596	2	232387871	232395206	neuromedin U receptor 1 [Source:HGNC Symbol;Acc:4518]
NOD1	ENSG00000106100	7	30464143	30518400	nucleotide-binding oligomerization domain containing 1 [Source:HGNC Symbol;Acc:16390]
NOD2	ENSG00000167207	16	50727514	50766988	nucleotide-binding oligomerization domain containing 2 [Source:HGNC Symbol;Acc:5331]
NODAL	ENSG00000156574	10	72192071	72207707	nodal growth differentiation factor [Source:HGNC Symbol;Acc:7865]
NOG	ENSG00000183691	17	54671060	54672951	noggin [Source:HGNC Symbol;Acc:7866]
NOS2	ENSG00000007171	17	26083792	26127525	nitric oxide synthase 2, inducible [Source:HGNC Symbol;Acc:7873]
NOS3	ENSG00000164867	7	150688083	150711676	nitric oxide synthase 3 (endothelial cell) [Source:HGNC Symbol;Acc:7876]
NOTCH1	ENSG00000148400	9	139388896	139440314	notch 1 [Source:HGNC Symbol;Acc:7881]
NOTCH2	ENSG00000134250	1	120454176	120612240	notch 2 [Source:HGNC Symbol;Acc:7882]
NOTCH2NL	ENSG00000213240	1	145209119	145291972	notch 2 N-terminal like [Source:HGNC Symbol;Acc:31862]
NOTCH3	ENSG00000074181	19	15270444	15311792	notch 3 [Source:HGNC Symbol;Acc:7883]
NOTCH4	ENSG00000204301	6	32162620	32191844	notch 4 [Source:HGNC Symbol;Acc:7884]
NOV	ENSG00000136999	8	120428546	120436593	nephroblastoma overexpressed [Source:HGNC Symbol;Acc:7885]
NPBWR1	ENSG00000183729	8	53850991	53853677	neuropeptides B/W receptor 1 [Source:HGNC Symbol;Acc:4522]
NPC1	ENSG00000141458	18	21086148	21166862	Niemann-Pick disease, type C1 [Source:HGNC Symbol;Acc:7897]
NPC1L1	ENSG00000015520	7	44552134	44580914	NPC1-like 1 [Source:HGNC Symbol;Acc:7898]
NPFF	ENSG00000139574	12	53900474	53901422	neuropeptide FF-amide peptide precursor [Source:HGNC Symbol;Acc:7901]
NPM1	ENSG00000181163	5	170814120	170838141	nucleophosmin (nucleolar phosphoprotein B23, numatrin) [Source:HGNC Symbol;Acc:7910]
NPPA	ENSG00000175206	1	11905766	11908402	natriuretic peptide A [Source:HGNC Symbol;Acc:7939]
NPR2	ENSG00000159899	9	35792151	35809729	natriuretic peptide receptor B/guanylate cyclase B (atrionatriuretic peptide receptor B) [Source:HGNC Symbol;Acc:7944]
NPTN	ENSG00000156642	15	73852355	73926475	neuroplastin [Source:HGNC Symbol;Acc:17867]
NPTX2	ENSG00000106236	7	98246609	98259180	neuronal pentraxin II [Source:HGNC Symbol;Acc:7953]
NQO1	ENSG00000181019	16	69740899	69760854	NAD(P)H dehydrogenase, quinone 1 [Source:HGNC Symbol;Acc:2874]
NQO2	ENSG00000124588	6	2988221	3019996	NAD(P)H dehydrogenase, quinone 2 [Source:HGNC Symbol;Acc:7856]
NR1D1	ENSG00000126368	17	38249040	38256978	nuclear receptor subfamily 1, group D, member 1 [Source:HGNC Symbol;Acc:7962]
NR1D2	ENSG00000174738	3	23986751	24022109	nuclear receptor subfamily 1, group D, member 2 [Source:HGNC Symbol;Acc:7963]
NR1H2	ENSG00000131408	19	50832910	50886239	nuclear receptor subfamily 1, group H, member 2 [Source:HGNC Symbol;Acc:7965]
NR1H3	ENSG00000025434	11	47269851	47290396	nuclear receptor subfamily 1, group H, member 3 [Source:HGNC Symbol;Acc:7966]
NR1I2	ENSG00000144852	3	119499331	119537332	nuclear receptor subfamily 1, group I, member 2 [Source:HGNC Symbol;Acc:7968]
NR1I3	ENSG00000143257	1	161199456	161208092	nuclear receptor subfamily 1, group I, member 3 [Source:HGNC Symbol;Acc:7969]
NR2C1	ENSG00000120798	12	95414005	95467479	nuclear receptor subfamily 2, group C, member 1 [Source:HGNC Symbol;Acc:7971]
NR2C2	ENSG00000177463	3	14989091	15095107	nuclear receptor subfamily 2, group C, member 2 [Source:HGNC Symbol;Acc:7972]
NR2F6	ENSG00000160113	19	17342692	17356749	nuclear receptor subfamily 2, group F, member 6 [Source:HGNC Symbol;Acc:7977]
NR3C1	ENSG00000113580	5	142657496	142815077	nuclear receptor subfamily 3, group C, member 1 (glucocorticoid receptor) [Source:HGNC Symbol;Acc:7978]
NR3C2	ENSG00000151623	4	148999913	149365850	nuclear receptor subfamily 3, group C, member 2 [Source:HGNC Symbol;Acc:7979]
NR4A1	ENSG00000123358	12	52416616	52453291	nuclear receptor subfamily 4, group A, member 1 [Source:HGNC Symbol;Acc:7980]
NR4A2	ENSG00000153234	2	157180944	157198860	nuclear receptor subfamily 4, group A, member 2 [Source:HGNC Symbol;Acc:7981]
NR4A3	ENSG00000119508	9	102584137	102629173	nuclear receptor subfamily 4, group A, member 3 [Source:HGNC Symbol;Acc:7982]
NR5A1	ENSG00000136931	9	127243516	127269709	nuclear receptor subfamily 5, group A, member 1 [Source:HGNC Symbol;Acc:7983]
NR6A1	ENSG00000148200	9	127279554	127533589	nuclear receptor subfamily 6, group A, member 1 [Source:HGNC Symbol;Acc:7985]
NRBP1	ENSG00000115216	2	27650657	27665126	nuclear receptor binding protein 1 [Source:HGNC Symbol;Acc:7993]
NRG1	ENSG00000157168	8	31496902	32622548	neuregulin 1 [Source:HGNC Symbol;Acc:7997]
NRG4	ENSG00000169752	15	76228310	76352136	neuregulin 4 [Source:HGNC Symbol;Acc:29862]
NRP1	ENSG00000099250	10	33466420	33625190	neuropilin 1 [Source:HGNC Symbol;Acc:8004]
NRXN1	ENSG00000179915	2	50145643	51259674	neurexin 1 [Source:HGNC Symbol;Acc:8008]
NRXN2	ENSG00000110076	11	64373646	64490660	neurexin 2 [Source:HGNC Symbol;Acc:8009]
NT5E	ENSG00000135318	6	86159809	86205500	5'-nucleotidase, ecto (CD73) [Source:HGNC Symbol;Acc:8021]
NTN1	ENSG00000065320	17	8924859	9147317	netrin 1 [Source:HGNC Symbol;Acc:8029]
NTN4	ENSG00000074527	12	96051583	96184930	netrin 4 [Source:HGNC Symbol;Acc:13658]
NTNG1	ENSG00000162631	1	107682629	108026080	netrin G1 [Source:HGNC Symbol;Acc:23319]
NTRK1	ENSG00000198400	1	156785432	156851642	neurotrophic tyrosine kinase, receptor, type 1 [Source:HGNC Symbol;Acc:8031]
NTSR1	ENSG00000101188	20	61340189	61394123	neurotensin receptor 1 (high affinity) [Source:HGNC Symbol;Acc:8039]
NUAK1	ENSG00000074590	12	106457118	106533811	NUAK family, SNF1-like kinase, 1 [Source:HGNC Symbol;Acc:14311]
NUAK2	ENSG00000163545	1	205271187	205290883	NUAK family, SNF1-like kinase, 2 [Source:HGNC Symbol;Acc:29558]
NUCB1	ENSG00000104805	19	49403307	49426629	nucleobindin 1 [Source:HGNC Symbol;Acc:8043]
NUCB2	ENSG00000070081	11	17229700	17371521	nucleobindin 2 [Source:HGNC Symbol;Acc:8044]
NUP210	ENSG00000132182	3	13357737	13461809	nucleoporin 210kDa [Source:HGNC Symbol;Acc:30052]
NUP62	ENSG00000213024	19	50410082	50433020	nucleoporin 62kDa [Source:HGNC Symbol;Acc:8066]
OAS1	ENSG00000089127	12	113344582	113369990	2'-5'-oligoadenylate synthetase 1, 40/46kDa [Source:HGNC Symbol;Acc:8086]
OBSCN	ENSG00000154358	1	228395831	228566577	obscurin, cytoskeletal calmodulin and titin-interacting RhoGEF [Source:HGNC Symbol;Acc:15719]
OCLN	ENSG00000197822	5	68788119	68853931	occludin [Source:HGNC Symbol;Acc:8104]
ODC1	ENSG00000115758	2	10580094	10588630	ornithine decarboxylase 1 [Source:HGNC Symbol;Acc:8109]
OLFM2	ENSG00000105088	19	9964394	10047228	olfactomedin 2 [Source:HGNC Symbol;Acc:17189]
OLFM4	ENSG00000102837	13	53602894	53626192	olfactomedin 4 [Source:HGNC Symbol;Acc:17190]
OLFML1	ENSG00000183801	11	7506619	7532608	olfactomedin-like 1 [Source:HGNC Symbol;Acc:24473]
OLFML2A	ENSG00000185585	9	127539437	127577164	olfactomedin-like 2A [Source:HGNC Symbol;Acc:27270]
OLFML2B	ENSG00000162745	1	161952982	161993644	olfactomedin-like 2B [Source:HGNC Symbol;Acc:24558]
OLFML3	ENSG00000116774	1	114522063	114524876	olfactomedin-like 3 [Source:HGNC Symbol;Acc:24956]
OLR1	ENSG00000173391	12	10310902	10324737	oxidized low density lipoprotein (lectin-like) receptor 1 [Source:HGNC Symbol;Acc:8133]
OMG	ENSG00000126861	17	29599031	29624557	oligodendrocyte myelin glycoprotein [Source:HGNC Symbol;Acc:8135]
OPN1SW	ENSG00000128617	7	128412545	128415844	opsin 1 (cone pigments), short-wave-sensitive [Source:HGNC Symbol;Acc:1012]
OPN3	ENSG00000054277	1	241753404	241840678	opsin 3 [Source:HGNC Symbol;Acc:14007]
OPRL1	ENSG00000125510	20	62711526	62731996	opiate receptor-like 1 [Source:HGNC Symbol;Acc:8155]
ORM1	ENSG00000229314	9	117085336	117088755	orosomucoid 1 [Source:HGNC Symbol;Acc:8498]
ORM2	ENSG00000228278	9	117092149	117095532	orosomucoid 2 [Source:HGNC Symbol;Acc:8499]
OSM	ENSG00000099985	22	30658818	30662829	oncostatin M [Source:HGNC Symbol;Acc:8506]
OVCH1	ENSG00000187950	12	29565407	29650619	ovochymase 1 [Source:HGNC Symbol;Acc:23080]
OVGP1	ENSG00000085465	1	111956936	111970399	oviductal glycoprotein 1, 120kDa [Source:HGNC Symbol;Acc:8524]
OXER1	ENSG00000162881	2	42989642	42991401	oxoeicosanoid (OXE) receptor 1 [Source:HGNC Symbol;Acc:24884]
OXSR1	ENSG00000172939	3	38206580	38296979	oxidative stress responsive 1 [Source:HGNC Symbol;Acc:8508]
OXTR	ENSG00000180914	3	8792094	8811314	oxytocin receptor [Source:HGNC Symbol;Acc:8529]
P2RX1	ENSG00000108405	17	3799886	3819794	purinergic receptor P2X, ligand-gated ion channel, 1 [Source:HGNC Symbol;Acc:8533]
P2RX4	ENSG00000135124	12	121647660	121671909	purinergic receptor P2X, ligand-gated ion channel, 4 [Source:HGNC Symbol;Acc:8535]
P2RX5	ENSG00000083454	17	3575493	3599698	purinergic receptor P2X, ligand-gated ion channel, 5 [Source:HGNC Symbol;Acc:8536]
P2RX6	ENSG00000099957	22	21364097	21383119	purinergic receptor P2X, ligand-gated ion channel, 6 [Source:HGNC Symbol;Acc:8538]
P2RX7	ENSG00000089041	12	121570622	121623876	purinergic receptor P2X, ligand-gated ion channel, 7 [Source:HGNC Symbol;Acc:8537]
P2RY1	ENSG00000169860	3	152552736	152555841	purinergic receptor P2Y, G-protein coupled, 1 [Source:HGNC Symbol;Acc:8539]
P2RY12	ENSG00000169313	3	151055168	151102600	purinergic receptor P2Y, G-protein coupled, 12 [Source:HGNC Symbol;Acc:18124]
P2RY13	ENSG00000181631	3	151044100	151047336	purinergic receptor P2Y, G-protein coupled, 13 [Source:HGNC Symbol;Acc:4537]
P2RY14	ENSG00000174944	3	150929905	150996255	purinergic receptor P2Y, G-protein coupled, 14 [Source:HGNC Symbol;Acc:16442]
P2RY2	ENSG00000175591	11	72929343	72947397	purinergic receptor P2Y, G-protein coupled, 2 [Source:HGNC Symbol;Acc:8541]
P2RY6	ENSG00000171631	11	72975550	73009662	pyrimidinergic receptor P2Y, G-protein coupled, 6 [Source:HGNC Symbol;Acc:8543]
P4HA1	ENSG00000122884	10	74766975	74856732	prolyl 4-hydroxylase, alpha polypeptide I [Source:HGNC Symbol;Acc:8546]
P4HB	ENSG00000185624	17	79801035	79818570	prolyl 4-hydroxylase, beta polypeptide [Source:HGNC Symbol;Acc:8548]
P4HTM	ENSG00000178467	3	49027319	49044587	prolyl 4-hydroxylase, transmembrane (endoplasmic reticulum) [Source:HGNC Symbol;Acc:28858]
PAK1	ENSG00000149269	11	77032752	77185680	p21 protein (Cdc42/Rac)-activated kinase 1 [Source:HGNC Symbol;Acc:8590]
PAK2	ENSG00000180370	3	196466728	196559518	p21 protein (Cdc42/Rac)-activated kinase 2 [Source:HGNC Symbol;Acc:8591]
PAK4	ENSG00000130669	19	39616410	39673456	p21 protein (Cdc42/Rac)-activated kinase 4 [Source:HGNC Symbol;Acc:16059]
PAK6	ENSG00000137843	15	40509629	40569688	p21 protein (Cdc42/Rac)-activated kinase 6 [Source:HGNC Symbol;Acc:16061]
PAM	ENSG00000145730	5	102089685	102366809	peptidylglycine alpha-amidating monooxygenase [Source:HGNC Symbol;Acc:8596]
PAOX	ENSG00000148832	10	135192695	135205198	polyamine oxidase (exo-N4-amino) [Source:HGNC Symbol;Acc:20837]
PARM1	ENSG00000169116	4	75858305	75975325	prostate androgen-regulated mucin-like protein 1 [Source:HGNC Symbol;Acc:24536]
PARP1	ENSG00000143799	1	226548392	226595780	poly (ADP-ribose) polymerase 1 [Source:HGNC Symbol;Acc:270]
PARP2	ENSG00000129484	14	20811741	20826064	poly (ADP-ribose) polymerase 2 [Source:HGNC Symbol;Acc:272]
PARP3	ENSG00000041880	3	51976361	51982883	poly (ADP-ribose) polymerase family, member 3 [Source:HGNC Symbol;Acc:273]
PARP4	ENSG00000102699	13	24995064	25086948	poly (ADP-ribose) polymerase family, member 4 [Source:HGNC Symbol;Acc:271]
PASK	ENSG00000115687	2	242045514	242089679	PAS domain containing serine/threonine kinase [Source:HGNC Symbol;Acc:17270]
PBK	ENSG00000168078	8	27667137	27695612	PDZ binding kinase [Source:HGNC Symbol;Acc:18282]
PCOLCE	ENSG00000106333	7	100199800	100205798	procollagen C-endopeptidase enhancer [Source:HGNC Symbol;Acc:8738]
PCOLCE2	ENSG00000163710	3	142534764	142608045	procollagen C-endopeptidase enhancer 2 [Source:HGNC Symbol;Acc:8739]
PCSK5	ENSG00000099139	9	78505560	78977255	proprotein convertase subtilisin/kexin type 5 [Source:HGNC Symbol;Acc:8747]
PCSK6	ENSG00000140479	15	101840818	102065405	proprotein convertase subtilisin/kexin type 6 [Source:HGNC Symbol;Acc:8569]
PCSK7	ENSG00000160613	11	117075053	117103241	proprotein convertase subtilisin/kexin type 7 [Source:HGNC Symbol;Acc:8748]
PCYOX1	ENSG00000116005	2	70484518	70508323	prenylcysteine oxidase 1 [Source:HGNC Symbol;Acc:20588]
PCYOX1L	ENSG00000145882	5	148737570	148749216	prenylcysteine oxidase 1 like [Source:HGNC Symbol;Acc:28477]
PDCD1	ENSG00000188389	2	242792033	242801060	programmed cell death 1 [Source:HGNC Symbol;Acc:8760]
PDCD1LG2	ENSG00000197646	9	5510545	5571282	programmed cell death 1 ligand 2 [Source:HGNC Symbol;Acc:18731]
PDCD4	ENSG00000150593	10	112631565	112659764	programmed cell death 4 (neoplastic transformation inhibitor) [Source:HGNC Symbol;Acc:8763]
PDE1B	ENSG00000123360	12	54943134	54973023	phosphodiesterase 1B, calmodulin-dependent [Source:HGNC Symbol;Acc:8775]
PDE2A	ENSG00000186642	11	72287185	72385635	phosphodiesterase 2A, cGMP-stimulated [Source:HGNC Symbol;Acc:8777]
PDE3A	ENSG00000172572	12	20522179	20837315	phosphodiesterase 3A, cGMP-inhibited [Source:HGNC Symbol;Acc:8778]
PDE3B	ENSG00000152270	11	14665269	14892350	phosphodiesterase 3B, cGMP-inhibited [Source:HGNC Symbol;Acc:8779]
PDE4A	ENSG00000065989	19	10527449	10580305	phosphodiesterase 4A, cAMP-specific [Source:HGNC Symbol;Acc:8780]
PDE4B	ENSG00000184588	1	66258197	66840259	phosphodiesterase 4B, cAMP-specific [Source:HGNC Symbol;Acc:8781]
PDE4D	ENSG00000113448	5	58264865	59817947	phosphodiesterase 4D, cAMP-specific [Source:HGNC Symbol;Acc:8783]
PDE5A	ENSG00000138735	4	120415550	120550146	phosphodiesterase 5A, cGMP-specific [Source:HGNC Symbol;Acc:8784]
PDE6B	ENSG00000133256	4	619373	664571	phosphodiesterase 6B, cGMP-specific, rod, beta [Source:HGNC Symbol;Acc:8786]
PDE6C	ENSG00000095464	10	95372345	95425767	phosphodiesterase 6C, cGMP-specific, cone, alpha prime [Source:HGNC Symbol;Acc:8787]
PDE6D	ENSG00000156973	2	232597135	232650982	phosphodiesterase 6D, cGMP-specific, rod, delta [Source:HGNC Symbol;Acc:8788]
PDE6G	ENSG00000185527	17	79617489	79630142	phosphodiesterase 6G, cGMP-specific, rod, gamma [Source:HGNC Symbol;Acc:8789]
PDE6H	ENSG00000139053	12	15125956	15134799	phosphodiesterase 6H, cGMP-specific, cone, gamma [Source:HGNC Symbol;Acc:8790]
PDE7A	ENSG00000205268	8	66629745	66754557	phosphodiesterase 7A [Source:HGNC Symbol;Acc:8791]
PDE7B	ENSG00000171408	6	136172834	136516712	phosphodiesterase 7B [Source:HGNC Symbol;Acc:8792]
PDE8A	ENSG00000073417	15	85523671	85682376	phosphodiesterase 8A [Source:HGNC Symbol;Acc:8793]
PDE8B	ENSG00000113231	5	76506274	76725632	phosphodiesterase 8B [Source:HGNC Symbol;Acc:8794]
PDE9A	ENSG00000160191	21	44073746	44195619	phosphodiesterase 9A [Source:HGNC Symbol;Acc:8795]
PDF	ENSG00000258429	16	69362524	69364498	peptide deformylase (mitochondrial) [Source:HGNC Symbol;Acc:30012]
PDGFA	ENSG00000197461	7	536895	559933	platelet-derived growth factor alpha polypeptide [Source:HGNC Symbol;Acc:8799]
PDGFB	ENSG00000100311	22	39619364	39640756	platelet-derived growth factor beta polypeptide [Source:HGNC Symbol;Acc:8800]
PDGFC	ENSG00000145431	4	157681606	157892546	platelet derived growth factor C [Source:HGNC Symbol;Acc:8801]
[truncated: 890 more rows]

## Sheet: TableS2
Table S2: Significant MR analysis results of causal links between 17 druggable genes and IgAN
Exposure	Method	No. of SNPs	Beta	OR	OR_lci95	OR_uci95	P-value	FDR	(IVW)		MR-Egger regression
									Cochran’s Q	P-value	Egger Intercept	P-value
ATP1B1	Inverse variance weighted	49	0.0705867	1.07314	1.03959	1.10777	1.32397e-05	0.0382363	49.2534	0.422779	-0.00316704	0.475765
	MR Egger		0.0866837	1.09055	1.03295	1.15137	0.00299601
	Weighted median		0.0648013	1.06695	1.01734	1.11897	0.00763297
	Simple mode		0.039844	1.04065	0.948473	1.14178	0.403952
	Weighted mode		0.0586809	1.06044	1.01118	1.11209	0.0194343
BLK	Inverse variance weighted	117	-0.0502287	0.951012	0.929657	0.972857	1.45861e-05	0.0421246	96.7755	0.902354	0.00103969	0.829779
	MR Egger		-0.0567538	0.944827	0.886651	1.00682	0.0827176
	Weighted median		-0.0442902	0.956676	0.923076	0.991499	0.0151816
	Simple mode		-0.0708894	0.931565	0.862694	1.00593	0.0730384
	Weighted mode		-0.0390461	0.961706	0.913455	1.01251	0.139792
C4A	Inverse variance weighted	30	0.128594	1.13723	1.08055	1.19688	8.22166e-07	0.00118721	152.067	1.24e-18	0.0126398	0.400024
	MR Egger		0.0760788	1.07905	0.94662	1.23	0.264423
	Weighted median		0.137005	1.14683	1.09816	1.19766	5.93357e-10
	Simple mode		0.137322	1.1472	1.04774	1.2561	0.00595762
	Weighted mode		0.153422	1.16582	1.09711	1.23883	2.91258e-05
C4B	Inverse variance weighted	29	-0.0861597	0.917448	0.892952	0.942616	4.37732e-10	6.32085e-07	129.93	4.48e-15	-0.00546187	0.636298
	MR Egger		-0.0743006	0.928393	0.877997	0.981681	0.0146153
	Weighted median		-0.096251	0.908236	0.889665	0.927194	6.7363e-20
	Simple mode		-0.0996905	0.905118	0.873917	0.937432	5.85453e-06
	Weighted mode		-0.0971384	0.90743	0.887799	0.927496	1.87148e-09
CALCRL	Inverse variance weighted	17	0.162696	1.17668	1.09552	1.26385	8.12348e-06	0.0234606	10.6941	0.827959	0.00650112	0.528548
	MR Egger		0.11343	1.12011	0.948929	1.32218	0.200035
	Weighted median		0.135967	1.14564	1.03664	1.26612	0.00769179
	Simple mode		0.166093	1.18068	0.984398	1.41611	0.092314
	Weighted mode		0.119582	1.12703	1.01202	1.2551	0.0447468
CD226	Inverse variance weighted	23	-0.13296	0.8755	0.836233	0.916612	1.35475e-08	3.91252e-05	20.3131	0.563464	-0.012413	0.141122
	MR Egger		-0.0683354	0.933947	0.849571	1.0267	0.171871
	Weighted median		-0.0966646	0.90786	0.851177	0.968319	0.00329551
	Simple mode		-0.0917206	0.91236	0.798427	1.04255	0.19147
	Weighted mode		-0.0917206	0.91236	0.853219	0.9756	0.0136037
CDC42BPB	Inverse variance weighted	29	0.135578	1.1452	1.09373	1.19908	7.50226e-09	2.16665e-05	25.4512	0.603181	-0.000601486	0.932439
	MR Egger		0.138986	1.14911	1.04959	1.25807	0.00564692
	Weighted median		0.139247	1.14941	1.07303	1.23123	7.21721e-05
	Simple mode		0.077969	1.08109	0.954457	1.22452	0.230166
	Weighted mode		0.134616	1.1441	1.07293	1.21998	0.000313891
CDKL1	Inverse variance weighted	34	-0.0672717	0.934941	0.908595	0.962052	3.97418e-06	0.0114774	26.6774	0.77362	-0.0050819	0.417057
	MR Egger		-0.0465019	0.954563	0.901519	1.01073	0.12072
	Weighted median		-0.0550174	0.946469	0.905912	0.988841	0.0138089
	Simple mode		-0.0533467	0.948051	0.881767	1.01932	0.158561
	Weighted mode		-0.0489546	0.952224	0.910239	0.996146	0.0409108
CYP21A2	Inverse variance weighted	19	-0.161568	0.850808	0.792589	0.913304	7.90914e-06	0.0114208	91.3313	8.32e-12	-0.0195065	0.159607
	MR Egger		-0.0776223	0.925314	0.811478	1.05512	0.262503
	Weighted median		-0.157255	0.854486	0.802782	0.90952	7.88875e-07
	Simple mode		-0.183608	0.832262	0.736759	0.940143	0.00851955
	Weighted mode		-0.202274	0.816871	0.720257	0.926445	0.00554255
F2RL1	Inverse variance weighted	54	0.0389166	1.03968	1.02184	1.05784	1.05606e-05	0.0304991	34.5088	0.976957	0.00530259	0.26418
	MR Egger		0.0239261	1.02421	0.992691	1.05674	0.139648
	Weighted median		0.0356797	1.03632	1.01106	1.06222	0.00460873
	Simple mode		0.00872271	1.00876	0.969041	1.05011	0.672124
	Weighted mode		0.030267	1.03073	1.00425	1.0579	0.0266772
HLA-DPA1	Inverse variance weighted	40	0.0605317	1.0624	1.03516	1.09036	4.93853e-06	0.0142625	59.5729	0.0185159	0.00306379	0.588836
	MR Egger		0.0526996	1.05411	1.01433	1.09546	0.0106934
	Weighted median		0.0574267	1.05911	1.02798	1.09117	0.000160863
	Simple mode		0.003652	1.00366	0.903228	1.11526	0.946219
	Weighted mode		0.0538347	1.05531	1.02374	1.08786	0.00127195
HLA-G	Inverse variance weighted	41	0.107685	1.1137	1.07285	1.15609	1.61284e-08	4.65787e-05	80.5321	0.00015247	-0.00190684	0.905983
	MR Egger		0.112571	1.11915	1.02385	1.22332	0.0176003
	Weighted median		0.110921	1.11731	1.06615	1.17092	3.51151e-06
	Simple mode		0.117821	1.12504	1.03871	1.21855	0.00615629
	Weighted mode		0.103829	1.10941	1.05804	1.16328	0.000109219
ITPR3	Inverse variance weighted	59	0.0721801	1.07485	1.04487	1.10569	5.68878e-07	0.00164292	102.813	0.000264116	0.00978702	0.0661574
	MR Egger		0.0364584	1.03713	0.989992	1.08651	0.130026
	Weighted median		0.0646032	1.06674	1.03327	1.10128	7.10316e-05
	Simple mode		0.0657118	1.06792	1.00827	1.1311	0.0288859
	Weighted mode		0.05593	1.05752	1.02636	1.08964	0.00053857
PSMA4	Inverse variance weighted	11	0.166897	1.18163	1.09626	1.27366	1.29016e-05	0.0372599	6.21109	0.797228	0.00511084	0.662746
	MR Egger		0.134126	1.14354	0.97349	1.34329	0.136923
	Weighted median		0.16989	1.18517	1.07697	1.30425	0.000504905
	Simple mode		0.164714	1.17906	1.01759	1.36615	0.0531545
	Weighted mode		0.149658	1.16144	1.04298	1.29335	0.0213141
TIMP2	Inverse variance weighted	19	-0.0934071	0.910823	0.87462	0.948524	6.36364e-06	0.0183782	10.6474	0.908716	-0.00749529	0.251636
	MR Egger		-0.0675309	0.934699	0.881219	0.991424	0.0382452
	Weighted median		-0.0821531	0.921131	0.871884	0.97316	0.00338404
	Simple mode		-0.0874273	0.916285	0.841524	0.997689	0.0592854
	Weighted mode		-0.0859527	0.917638	0.87064	0.967173	0.00491514
TREM1	Inverse variance weighted	45	-0.0574171	0.9442	0.921801	0.967144	2.76841e-06	0.00799518	45.7027	0.401241	-0.00348431	0.511841
	MR Egger		-0.0466084	0.954461	0.916926	0.993533	0.0278226
	Weighted median		-0.0452064	0.9558	0.925799	0.986774	0.00546491
	Simple mode		-0.0588644	0.942835	0.89061	0.998121	0.0489949
	Weighted mode		-0.0506839	0.950579	0.921493	0.980583	0.00257432
TUBB	Inverse variance weighted	8	-0.278796	0.756694	0.694217	0.824794	2.28118e-10	6.58804e-07	15.3736	0.0314982	0.000984384	0.957515
	MR Egger		-0.282318	0.754034	0.645594	0.880689	0.0118722
	Weighted median		-0.304013	0.737851	0.667087	0.816122	3.41894e-09
	Simple mode		-0.270328	0.763129	0.610354	0.954146	0.0494725
	Weighted mode		-0.361317	0.696758	0.635202	0.764279	0.000120506
N0. of SNPs,number of single nucleotide polymorphism; IgAN, IgAnephropathy;OR,odds ratio; OR_lci95, lower 95% confidence interval of OR;OR_uci95,upper 95% confidence interval of OR；FDR,p-value of IVW method based on false discovery rate correction.

## Sheet: TableS3
Table S3: Significant MR analysis results between HLA-DPA1-related DNA methylation and expression of HLA-DPA1
Exposure	Method	No. of SNPs	Beta	Beta_lci95	Beta_uci95	P-value	(IVW)		MR-Egger regression
							Cochran’s Q	P-value	Egger Intercept	P-value
cg00403478	Inverse variance weighted	31	0.386101	0.256663	0.515539	5.0205e-09	739.612	2.65008e-136	0.000859148	0.976446
	MR Egger		0.382944	0.136993	0.628896	0.00483159
	Weighted median		0.408915	0.357137	0.460693	4.80578e-54
	Simple mode		0.405052	0.328579	0.481525	1.89947e-11
	Weighted mode		0.386891	0.33078	0.443002	2.70879e-14
cg01140143	Inverse variance weighted	3	-1.19658	-2.331	-0.0621602	0.0386967	61.2677	4.96e-14	-0.668648	0.456591
	MR Egger		8.2512	-7.93327	24.4357	0.500238
	Weighted median		-0.84975	-1.14124	-0.558259	1.10506e-08
	Simple mode		-1.82593	-2.3313	-1.32057	0.0193626
	Weighted mode		-0.123616	-0.502673	0.255441	0.588141
cg05995528	Inverse variance weighted	40	-0.531297	-0.674396	-0.388198	3.41172e-13	927.059	3.88e-169	0.0466932	0.0583115
	MR Egger		-0.736893	-0.985306	-0.48848	1.02405e-06
	Weighted median		-0.554669	-0.633813	-0.475524	6.15823e-43
	Simple mode		-0.584976	-0.76124	-0.408713	1.03258e-07
	Weighted mode		-0.768792	-0.887386	-0.650198	1.92874e-15
cg08898074	Inverse variance weighted	5	-1.12356	-1.51257	-0.734547	1.50539e-08	57.4298	1.01e-11	0.0199419	0.81028
	MR Egger		-1.22214	-2.08306	-0.36123	0.0688531
	Weighted median		-0.952916	-1.11363	-0.7922	3.21472e-31
	Simple mode		-0.974648	-1.17483	-0.774468	0.000673402
	Weighted mode		-0.932135	-1.08132	-0.782948	0.000255311
cg12168509	Inverse variance weighted	3	-1.85489	-2.18052	-1.52926	6.0632e-29	2.57182	0.276399	0.0491462	0.368032
	MR Egger		-2.39953	-3.15291	-1.64616	0.101119
	Weighted median		-1.87963	-2.42209	-1.33718	1.11002e-11
	Simple mode		-2.0114	-2.72616	-1.29665	0.0313334
	Weighted mode		-2.00602	-2.74773	-1.26431	0.0337932
cg13031167	Inverse variance weighted	6	1.40916	0.232645	2.58568	0.0188963	380.986	3.71e-80	0.0381081	0.868351
	MR Egger		1.14585	-2.05575	4.34744	0.521667
	Weighted median		1.21258	0.937066	1.48809	6.337e-18
	Simple mode		2.53494	1.79884	3.27105	0.00108345
	Weighted mode		1.26463	0.988682	1.54058	0.000285319
cg13906813	Inverse variance weighted	26	0.395688	0.231978	0.559398	2.16542e-06	670.059	2.61e-125	-0.00798875	0.827001
	MR Egger		0.425741	0.111201	0.740282	0.0139271
	Weighted median		0.470162	0.416062	0.524263	4.63427e-65
	Simple mode		0.513047	0.439558	0.586536	4.10054e-13
	Weighted mode		0.501582	0.452688	0.550476	5.96485e-17
cg25824217	Inverse variance weighted	16	0.606655	0.423306	0.790003	8.86395e-11	164.951	2.51e-27	-0.0110382	0.69244
	MR Egger		0.670825	0.306674	1.03498	0.00283793
	Weighted median		0.499426	0.399549	0.599303	1.11701e-22
	Simple mode		0.44542	0.295597	0.595242	3.33154e-05
	Weighted mode		0.464743	0.342008	0.587479	2.14258e-06
N0. of SNPs,number of single nucleotide polymorphism; Beta_lci95, lower 95% confidence interval of beta;Beta_uci95,upper 95% confidence interval of beta.

## Sheet: TableS4
Table S4: Significant MR analysis results between HLA-DPA1-related DNA methylation and IgAN
Exposure	Method	No. of SNPs	Beta	OR	OR_lci95	OR_uci95	P-value	FDR	(IVW)		MR-Egger regression
									Cochran’s Q	P-value	Egger Intercept	P-value
cg08898074	Inverse variance weighted	22	-0.163223	0.849402	0.792916	0.909912	3.33686e-06	7.00741e-05	62.5982	5.12e-06	-0.0146937	0.182282
	MR Egger		-0.0859875	0.917606	0.806863	1.04355	0.20491
	Weighted median		-0.12871	0.879229	0.828407	0.933169	2.26589e-05
	Simple mode		-0.142707	0.867008	0.787198	0.954908	0.00863313
	Weighted mode		-0.123398	0.883912	0.828495	0.943035	0.00122069
cg22941409	Inverse variance weighted	7	0.301503	1.35189	1.18157	1.54676	1.1412e-05	0.000239653	9.60037	0.142522	0.021794	0.308592
	MR Egger		0.149407	1.16115	0.865223	1.55828	0.365219
	Weighted median		0.252573	1.28733	1.13472	1.46047	8.74066e-05
	Simple mode		0.256799	1.29278	1.05219	1.5884	0.0501843
	Weighted mode		0.242233	1.27409	1.11053	1.46174	0.0135398
cg01140143	Inverse variance weighted	11	-0.214705	0.806779	0.699186	0.930929	0.00328124	0.048209	28.0262	0.00178789	-0.0159157	0.427511
	MR Egger		-0.0688279	0.933487	0.642501	1.35626	0.726335
	Weighted median		-0.208023	0.812188	0.703369	0.937842	0.00459134
	Simple mode		-0.434531	0.647569	0.469371	0.893419	0.0244654
	Weighted mode		-0.208065	0.812154	0.659451	1.00022	0.0787024
cg13031167	Inverse variance weighted	12	0.251851	1.2864	1.09529	1.51086	0.00214577	0.0150204	57.0569	3.25e-08	0.0217659	0.433429
	MR Egger		0.100908	1.10617	0.743279	1.64625	0.629633
	Weighted median		0.220768	1.24703	1.13131	1.3746	8.87628e-06
	Simple mode		0.213085	1.23749	1.07793	1.42067	0.0115415
	Weighted mode		0.209041	1.2325	1.1207	1.35545	0.00123776
cg15575880	Inverse variance weighted	18	0.193085	1.21299	1.11266	1.32236	1.16806e-05	0.000122646	54.1468	9.39e-06	0.0103147	0.44527
	MR Egger		0.132359	1.14152	0.957899	1.36033	0.158484
	Weighted median		0.161176	1.17489	1.09518	1.2604	6.90398e-06
	Simple mode		0.13214	1.14127	1.02266	1.27364	0.0304813
	Weighted mode		0.147022	1.15838	1.07966	1.24284	0.000755281
cg12168509	Inverse variance weighted	11	-0.223025	0.800095	0.712301	0.89871	0.000169306	0.00355542	18.3418	0.0494651	-0.00866293	0.601195
	MR Egger		-0.156175	0.855409	0.652824	1.12086	0.286664
	Weighted median		-0.220074	0.802459	0.710913	0.905794	0.000369475
	Simple mode		-0.210376	0.81028	0.666619	0.984901	0.0607557
	Weighted mode		-0.22782	0.796267	0.686427	0.923684	0.0131573
CpG, cytosine-phosphate-guanine;N0. of SNPs,number of single nucleotide polymorphism; IgAN, IgAnephropathy;OR,odds ratio; OR_lci95, lower 95% confidence interval of OR;OR_uci95,upper 95% confidence interval of OR; FDR,p-value of IVW method based on false discovery rate correction.
